# Supplementary material for: Significant random signatures reveals new biomarker for breast cancer
Source: BMC Med Genomics. 2019 Nov 8;12:160. doi: 10.1186/s12920-019-0609-1 (PMC6842262; doi:10.1186/s12920-019-0609-1)
Supplement: Supplementary file 1 — Additional file 1 A set of 840 significant genes which is resulted by “Extracting significant genes embedded in empirically significant random signatures” subsection. [file 12920_2019_609_MOESM1_ESM.xlsx]

## Sheet: pvaluesort
GeneName	ENSEMBL Protein Id	GeneScore	DiffusionGeneScore	Empirical pvalue
TAT	9606.ENSP00000348234	83	36.952	0
BIRC5	9606.ENSP00000301633	81	37.3371	0
PHYHD1	9606.ENSP00000309515	77	62.625	0
SEC14L2	9606.ENSP00000316203	77	40.8881	0
TK1	9606.ENSP00000301634	76	36.7431	0
ZNF385B	9606.ENSP00000386845	76	59.6267	0
CLIC6	9606.ENSP00000290332	72	40.8424	0
C8orf4	9606.ENSP00000319914	69	45.8533	0
ELOVL1	9606.ENSP00000361536	67	41.025	0
TFF1	9606.ENSP00000291527	63	38.5062	0
TBX3	9606.ENSP00000257566	62	36.9691	0
GSTM3	9606.ENSP00000256594	61	39.0245	0
AR	9606.ENSP00000363822	61	37.0407	0
SLC40A1	9606.ENSP00000261024	60	40.8825	0
ZBED5	9606.ENSP00000398106	60	51.0133	0
DLX2	9606.ENSP00000234198	59	39.0139	0
SHCBP1	9606.ENSP00000306473	59	41.4787	0
LMNB1	9606.ENSP00000261366	58	36.8673	0
PKMYT1	9606.ENSP00000262300	58	37.3356	0
BUB1	9606.ENSP00000302530	58	36.0797	0
CXCL14	9606.ENSP00000337065	58	36.9329	0
WDHD1	9606.ENSP00000353793	58	37.5463	0
HSPA2	9606.ENSP00000247207	57	36.9274	0
TMEM45B	9606.ENSP00000281441	57	48.9709	0
CCNB2	9606.ENSP00000288207	57	36.8199	0
COL14A1	9606.ENSP00000297848	57	36.5464	0
HN1	9606.ENSP00000348316	57	52.9479	0
CDC2L6	9606.ENSP00000357907	57	36.3078	0
PRC1	9606.ENSP00000377793	57	37.3108	0
IQCA1	9606.ENSP00000387347	57	37.5586	0
SPC25	9606.ENSP00000282074	56	41.9717	0
UBE2C	9606.ENSP00000348838	56	37.3893	0
HDAC2	9606.ENSP00000430432	56	37.1005	0
WISP2	9606.ENSP00000190983	55	54.4865	0
CCNE2	9606.ENSP00000309181	55	36.5859	0
CENPA	9606.ENSP00000336868	55	38.1221	0
E2F1	9606.ENSP00000345571	55	36.4062	0
BLK	9606.ENSP00000259089	54	36.3942	0
BTG2	9606.ENSP00000290551	54	37.0718	0
AZGP1	9606.ENSP00000292401	54	43.1151	0
HIST1H2BO	9606.ENSP00000303408	54	38.4113	0
NCOA1	9606.ENSP00000320940	54	36.5	0
MYO1D	9606.ENSP00000324527	54	37.236	0
SLPI	9606.ENSP00000342082	54	37.1056	0
MATN3	9606.ENSP00000383894	54	39.5894	0
FGFR1	9606.ENSP00000393312	54	36.4859	0
TRIP13	9606.ENSP00000166345	53	36.5908	0
TTPA	9606.ENSP00000260116	53	39.404	0
INSRR	9606.ENSP00000357178	53	37.0185	0
ZWINT	9606.ENSP00000363055	53	37.6614	0
ANKRD57	9606.ENSP00000365830	53	38.2632	0
MAOB	9606.ENSP00000367309	53	36.7446	0
INO80C	9606.ENSP00000467041	53	42.8752	0
CDC6	9606.ENSP00000209728	52	37.5165	0
GTPBP1	9606.ENSP00000216044	52	38.3408	0
FOSB	9606.ENSP00000245919	52	36.5206	0
SYMPK	9606.ENSP00000245934	52	37.3877	0
TNFRSF10B	9606.ENSP00000276431	52	41.0344	0
BMP6	9606.ENSP00000283147	52	36.0576	0
ZNF182	9606.ENSP00000306351	52	37.5702	0
NDUFB1	9606.ENSP00000330787	52	41.3334	0
MAPK8	9606.ENSP00000353483	52	36.9138	0
ZFP37	9606.ENSP00000363344	52	37.3617	0
PRPF40B	9606.ENSP00000369634	52	38.1649	0
MKS1	9606.ENSP00000376827	52	41.1335	0
NR2F2	9606.ENSP00000377721	52	36.9787	0
FOXJ2	9606.ENSP00000162391	51	36.6091	0
POLK	9606.ENSP00000241436	51	37.8473	0
ESPL1	9606.ENSP00000257934	51	36.7298	0
TSPYL5	9606.ENSP00000322802	51	36.7649	0
HAND2	9606.ENSP00000352565	51	36.9721	0
PTGS2	9606.ENSP00000356438	51	37.5279	0
HDAC1	9606.ENSP00000362649	51	37.0471	0
RXRA	9606.ENSP00000419692	51	37.4128	0
APPBP2	9606.ENSP00000083182	50	36.6023	0
HAND1	9606.ENSP00000231121	50	37.3418	0
MSH6	9606.ENSP00000234420	50	37.3855	0
HRSP12	9606.ENSP00000254878	50	41.0443	0
MTIF2	9606.ENSP00000263629	50	37.0246	0
AQP3	9606.ENSP00000297991	50	37.1928	0
MCM7	9606.ENSP00000307288	50	36.7343	0
YWHAZ	9606.ENSP00000309503	50	37.0647	0
ZNF507	9606.ENSP00000312277	50	37.4183	0
HNF4A	9606.ENSP00000312987	50	36.8282	0
NDUFS8	9606.ENSP00000315774	50	37.1687	0
JAG2	9606.ENSP00000328169	50	37.2533	0
PHF12	9606.ENSP00000329933	50	39.5148	0
RNASEN	9606.ENSP00000339845	50	37.1728	0
TRRAP	9606.ENSP00000347733	50	37.0476	0
RARS2	9606.ENSP00000358549	50	37.4797	0
CETN2	9606.ENSP00000359300	50	37.2174	0
NEDD4L	9606.ENSP00000383199	50	38.3582	0
INPP5J	9606.ENSP00000384534	50	38.0287	0
HOXD12	9606.ENSP00000385586	50	39.5592	0
KIFC1	9606.ENSP00000393963	50	36.5706	0
ZNF286A	9606.ENSP00000458062	50	37.2998	0
EGR2	9606.ENSP00000242480	49	36.842	0
MLLT1	9606.ENSP00000252674	49	37.3156	0
EPAS1	9606.ENSP00000263734	49	39.672	0
NACC2	9606.ENSP00000277554	49	37.3088	0
WNT7A	9606.ENSP00000285018	49	36.0078	0
TRIM17	9606.ENSP00000295033	49	40.7693	0
PDHA2	9606.ENSP00000295266	49	36.7607	0
VPS35	9606.ENSP00000299138	49	37.4412	0
PPM1D	9606.ENSP00000306682	49	36.5558	0
SUZ12	9606.ENSP00000316578	49	36.9034	0
ZBTB11	9606.ENSP00000326200	49	37.5447	0
AGPAT1	9606.ENSP00000337463	49	38.8889	0
TRIM24	9606.ENSP00000340507	49	37.4761	0
PFKM	9606.ENSP00000345771	49	36.8124	0
TFAP2B	9606.ENSP00000377265	49	40.2511	0
SLC11A2	9606.ENSP00000378364	49	38.8822	0
NRL	9606.ENSP00000380193	49	37.3814	0
CHD7	9606.ENSP00000392028	49	36.7934	0
WEE1	9606.ENSP00000402084	49	37.1625	0
TBL1X	9606.ENSP00000217964	48	38.7336	0
ACTR10	9606.ENSP00000254286	48	36.8152	0
MARS	9606.ENSP00000262027	48	38.7681	0
HACE1	9606.ENSP00000262903	48	36.8812	0
PRDM15	9606.ENSP00000269844	48	37.3191	0
MLLT10	9606.ENSP00000307411	48	37.3986	0
KHDRBS1	9606.ENSP00000313829	48	36.6436	0
PRKD1	9606.ENSP00000333568	48	37.9738	0
ERCC6L	9606.ENSP00000334675	48	36.8327	0
TNNI1	9606.ENSP00000337022	48	37.3574	0
ZNF649	9606.ENSP00000347043	48	37.5455	0
ZNF74	9606.ENSP00000349098	48	37.4336	0
RASSF1	9606.ENSP00000349547	48	37.8732	0
XRCC6	9606.ENSP00000352257	48	37.4317	0
NR5A2	9606.ENSP00000356331	48	37.9172	0
ZNF280C	9606.ENSP00000360017	48	37.5703	0
NAP1L3	9606.ENSP00000362171	48	36.9709	0
JARID1C	9606.ENSP00000364550	48	37.1343	0
ZNF445	9606.ENSP00000379387	48	37.3821	0
PBX1	9606.ENSP00000405890	48	35.485	0
HSF1	9606.ENSP00000431512	48	36.3477	0
USP2	9606.ENSP00000260187	47	39.0156	0
NOX4	9606.ENSP00000263317	47	39.546	0
SC5DL	9606.ENSP00000264027	47	38.8127	0
FGF10	9606.ENSP00000264664	47	35.8639	0
HHEX	9606.ENSP00000282728	47	39.0334	0
HMGB2	9606.ENSP00000296503	47	36.558	0
ZNF641	9606.ENSP00000301042	47	37.5089	0
ZNF701	9606.ENSP00000301093	47	37.5583	0
NOC2L	9606.ENSP00000317992	47	38.1127	0
ZNF687	9606.ENSP00000319829	47	37.7345	0
DNMT3B	9606.ENSP00000328547	47	37.5024	0
ATF7	9606.ENSP00000329212	47	36.4772	0
FGF1	9606.ENSP00000338548	47	35.9543	0
DICER1	9606.ENSP00000343745	47	36.7567	0
MYH7	9606.ENSP00000347507	47	37.2	0
KIF2C	9606.ENSP00000361298	47	36.5807	0
RBL1	9606.ENSP00000362768	47	37.3556	0
FKBP1A	9606.ENSP00000371138	47	37.2095	0
RAD21	9606.ENSP00000297338	46	36.1574	0
NDEL1	9606.ENSP00000333982	46	36.5666	0
TTK	9606.ENSP00000358813	46	37.4462	0
KIF4A	9606.ENSP00000363524	44	36.3549	0
ZWILCH	9606.ENSP00000311429	43	36.9617	0
NDC80	9606.ENSP00000261597	41	36.1883	0
MCM6	9606.ENSP00000264156	39	36.0878	0
MAD1L1	9606.ENSP00000265854	39	36.3927	0
KIF11	9606.ENSP00000260731	38	36.6575	0
NUF2	9606.ENSP00000271452	36	36.7475	0
BUB1B	9606.ENSP00000287598	35	34.9954	0
NUP133	9606.ENSP00000261396	32	36.4023	0
AURKB	9606.ENSP00000463999	32	35.7849	0
NUP107	9606.ENSP00000229179	30	36.1991	0
CENPE	9606.ENSP00000265148	30	36.3533	0
SMC3	9606.ENSP00000354720	30	35.1569	0
MAPRE1	9606.ENSP00000364721	29	36.3349	0
DUSP4	9606.ENSP00000240100	83	36.4462	0.00333333
TAP1	9606.ENSP00000346206	59	37.0011	0.00333333
UBE2T	9606.ENSP00000356243	59	38.0248	0.00333333
TP53INP1	9606.ENSP00000344215	58	40.799	0.00333333
GPT2	9606.ENSP00000345282	58	37.0367	0.00333333
HJURP	9606.ENSP00000414109	57	43.4933	0.00333333
C6orf108	9606.ENSP00000230431	56	38.7172	0.00333333
CALHM2	9606.ENSP00000260743	56	48.5207	0.00333333
TBC1D20	9606.ENSP00000346139	56	40.3126	0.00333333
FAM163A	9606.ENSP00000354891	56	48.7272	0.00333333
C10orf116	9606.ENSP00000361083	56	41.9548	0.00333333
OXR1	9606.ENSP00000405424	56	48.9668	0.00333333
GLE1	9606.ENSP00000308622	55	38.0297	0.00333333
TSGA13	9606.ENSP00000348996	55	52.9715	0.00333333
SENP6	9606.ENSP00000402527	55	38.0673	0.00333333
NUP205	9606.ENSP00000285968	54	38.1009	0.00333333
POFUT2	9606.ENSP00000339613	54	43.254	0.00333333
BSCL2	9606.ENSP00000354032	54	42.0133	0.00333333
DES	9606.ENSP00000363071	54	38.6587	0.00333333
C15orf29	9606.ENSP00000256544	53	50.1277	0.00333333
TADA3L	9606.ENSP00000307684	53	36.7009	0.00333333
TSTA3	9606.ENSP00000398803	53	37.6698	0.00333333
FGL1	9606.ENSP00000221204	52	44.6302	0.00333333
NRF1	9606.ENSP00000223190	52	36.4863	0.00333333
IL1F9	9606.ENSP00000259205	52	47.398	0.00333333
FHL2	9606.ENSP00000322909	52	37.222	0.00333333
CENPF	9606.ENSP00000355922	52	36.9215	0.00333333
HMGCS2	9606.ENSP00000358414	52	37.1967	0.00333333
KIF13B	9606.ENSP00000427900	52	36.6764	0.00333333
CBX8	9606.ENSP00000269385	51	37.7646	0.00333333
HMHB1	9606.ENSP00000289448	51	48.9121	0.00333333
PUM2	9606.ENSP00000338173	51	38.0689	0.00333333
PPOX	9606.ENSP00000343943	51	38.3163	0.00333333
C17orf80	9606.ENSP00000351937	51	46.3672	0.00333333
FER1L3	9606.ENSP00000352208	51	41.6403	0.00333333
THBD	9606.ENSP00000366307	51	43.3355	0.00333333
SNRPA1	9606.ENSP00000254193	50	36.818	0.00333333
ZSCAN2	9606.ENSP00000410198	50	37.5023	0.00333333
CLDN11	9606.ENSP00000064724	49	36.8274	0.00333333
CENPM	9606.ENSP00000215980	49	37.8847	0.00333333
FGF18	9606.ENSP00000274625	49	36.1027	0.00333333
FGF5	9606.ENSP00000311697	49	36.1302	0.00333333
SGOL1	9606.ENSP00000263753	48	36.9635	0.00333333
DBF4	9606.ENSP00000265728	48	37.7702	0.00333333
CSDC2	9606.ENSP00000302485	48	37.3021	0.00333333
RAB8B	9606.ENSP00000312734	48	36.9256	0.00333333
ZNF37A	9606.ENSP00000329141	48	37.4404	0.00333333
PARK7	9606.ENSP00000340278	48	36.6316	0.00333333
SENP3	9606.ENSP00000403712	48	37.6234	0.00333333
TNS1	9606.ENSP00000171887	47	36.3646	0.00333333
RAB36	9606.ENSP00000263116	47	36.8133	0.00333333
AKR1B1	9606.ENSP00000285930	47	37.9731	0.00333333
MAD2L1	9606.ENSP00000296509	47	36.2831	0.00333333
PAPD5	9606.ENSP00000396995	47	38.1264	0.00333333
RFC4	9606.ENSP00000296273	46	36.5123	0.00333333
CENPN	9606.ENSP00000377007	44	37.4784	0.00333333
CDCA8	9606.ENSP00000316121	43	36.9466	0.00333333
NUP160	9606.ENSP00000367721	43	36.5565	0.00333333
CLASP2	9606.ENSP00000419974	42	36.4866	0.00333333
RRM2	9606.ENSP00000353770	38	36.3703	0.00333333
CDC20	9606.ENSP00000308450	37	36.0542	0.00333333
EFCAB6	9606.ENSP00000262726	36	35.6583	0.00333333
BUB3	9606.ENSP00000357858	36	36.0107	0.00333333
KIF20A	9606.ENSP00000378356	36	36.2828	0.00333333
MCM4	9606.ENSP00000262105	34	35.6697	0.00333333
MRE11A	9606.ENSP00000325863	33	35.4616	0.00333333
FEN1	9606.ENSP00000305480	30	35.6995	0.00333333
INCENP	9606.ENSP00000378295	30	36.4618	0.00333333
SLC35C1	9606.ENSP00000313318	58	40.866	0.00666667
HMG20B	9606.ENSP00000328269	58	39.0449	0.00666667
REEP1	9606.ENSP00000438346	57	41.2891	0.00666667
PFN1	9606.ENSP00000225655	56	36.6866	0.00666667
TROAP	9606.ENSP00000257909	56	45.0835	0.00666667
COMMD10	9606.ENSP00000274458	56	50.3333	0.00666667
TSKU	9606.ENSP00000332668	56	36.8946	0.00666667
KIF14	9606.ENSP00000356319	56	37.0079	0.00666667
CHAF1B	9606.ENSP00000315700	55	36.9089	0.00666667
ATP1B1	9606.ENSP00000356789	55	38.2187	0.00666667
PCDHA4	9606.ENSP00000435300	55	45.7478	0.00666667
SEMA3A	9606.ENSP00000265362	54	36.367	0.00666667
TRIM25	9606.ENSP00000323889	54	39.9901	0.00666667
NTN4	9606.ENSP00000340998	54	44.4078	0.00666667
TSPAN6	9606.ENSP00000362111	54	46.0313	0.00666667
FTSJ3	9606.ENSP00000396673	54	36.8943	0.00666667
HPS5	9606.ENSP00000265967	53	42.2995	0.00666667
UTF1	9606.ENSP00000305906	53	41.2459	0.00666667
DEFB129	9606.ENSP00000246105	52	48.6904	0.00666667
TGFA	9606.ENSP00000295400	52	36.7162	0.00666667
FNTA	9606.ENSP00000303423	52	39.9855	0.00666667
C22orf25	9606.ENSP00000332721	52	47.4988	0.00666667
MID1IP1	9606.ENSP00000338706	52	48.5153	0.00666667
GKAP1	9606.ENSP00000365550	52	44.9602	0.00666667
L3MBTL2	9606.ENSP00000216237	51	43.2074	0.00666667
NEK2	9606.ENSP00000355966	51	36.2283	0.00666667
THOP1	9606.ENSP00000304467	50	39.311	0.00666667
MTG1	9606.ENSP00000323047	50	37.4805	0.00666667
BUD13	9606.ENSP00000260210	49	38.1333	0.00666667
AK3	9606.ENSP00000322175	49	36.7652	0.00666667
MYO16	9606.ENSP00000349145	49	36.9557	0.00666667
ATP1A2	9606.ENSP00000354490	49	36.3854	0.00666667
C10orf11	9606.ENSP00000361577	49	37.1707	0.00666667
DSN1	9606.ENSP00000362850	49	38.1009	0.00666667
AK3	9606.ENSP00000371230	49	36.9817	0.00666667
THOC4	9606.ENSP00000421592	49	36.9651	0.00666667
EPYC	9606.ENSP00000261172	48	36.9134	0.00666667
ESCO1	9606.ENSP00000269214	48	39.7495	0.00666667
ACSL1	9606.ENSP00000281455	48	37.117	0.00666667
TERF2IP	9606.ENSP00000300086	48	37.7404	0.00666667
DNAH8	9606.ENSP00000333363	48	36.72	0.00666667
LCOR	9606.ENSP00000348298	48	43.2087	0.00666667
PHC3	9606.ENSP00000420294	48	37.7989	0.00666667
PYCR2	9606.ENSP00000342502	47	39.7844	0.00666667
HDAC9	9606.ENSP00000408617	47	102.475	0.00666667
HDAC9	9606.ENSP00000408617	47	102.475	0.00666667
CCNA2	9606.ENSP00000274026	46	36.2282	0.00666667
CDT1	9606.ENSP00000301019	45	36.4311	0.00666667
NUMA1	9606.ENSP00000377298	45	36.1417	0.00666667
MCM5	9606.ENSP00000216122	43	35.863	0.00666667
CENPP	9606.ENSP00000364737	43	37.3383	0.00666667
CASC5	9606.ENSP00000335463	42	36.8811	0.00666667
CKAP5	9606.ENSP00000432768	41	36.1983	0.00666667
KIF22	9606.ENSP00000160827	40	36.3699	0.00666667
STAG1	9606.ENSP00000372689	40	36.5353	0.00666667
PIP4K2B	9606.ENSP00000269554	39	37.0576	0.00666667
FAU	9606.ENSP00000431822	38	485.652	0.00666667
NUDC	9606.ENSP00000319664	37	36.6389	0.00666667
FBXW7	9606.ENSP00000281708	34	35.9376	0.00666667
CCNL1	9606.ENSP00000265056	30	35.082	0.00666667
WAPAL	9606.ENSP00000298767	30	36.2821	0.00666667
KNTC1	9606.ENSP00000328236	28	36.4821	0.00666667
ME1	9606.ENSP00000358719	60	36.5004	0.01
C9orf46	9606.ENSP00000223864	55	48.6992	0.01
PRMT7	9606.ENSP00000343103	55	39.2769	0.01
ADAM33	9606.ENSP00000348912	54	41.4663	0.01
ACOX2	9606.ENSP00000307697	53	37.1879	0.01
CNIH	9606.ENSP00000216416	52	40.2223	0.01
KRT12	9606.ENSP00000251643	52	46.6586	0.01
CSMD1	9606.ENSP00000441462	52	40.6628	0.01
DEGS1	9606.ENSP00000316476	51	38.6974	0.01
CUEDC2	9606.ENSP00000358953	51	43.1491	0.01
MARCH7	9606.ENSP00000259050	50	39.1834	0.01
ACAD9	9606.ENSP00000312618	50	37.6126	0.01
OR3A1	9606.ENSP00000313803	50	44.0237	0.01
PCM1	9606.ENSP00000327077	50	37.28	0.01
MKRN2	9606.ENSP00000170447	49	41.0907	0.01
CLPS	9606.ENSP00000259938	49	40.8021	0.01
JAZF1	9606.ENSP00000283928	49	36.7963	0.01
SLC7A7	9606.ENSP00000285850	49	38.0132	0.01
CACNA2D3	9606.ENSP00000419101	48	39.0497	0.01
AGPS	9606.ENSP00000264167	47	36.8391	0.01
GSK3B	9606.ENSP00000324806	47	36.0961	0.01
HDAC9	9606.ENSP00000408617	47	102.475	0.01
HDAC9	9606.ENSP00000408617	47	102.475	0.01
HDAC9	9606.ENSP00000408617	47	102.475	0.01
CCDC99	9606.ENSP00000265295	44	37.5566	0.01
RBBP4	9606.ENSP00000362592	44	34.9752	0.01
RAD18	9606.ENSP00000264926	42	38.4823	0.01
PUM1	9606.ENSP00000391723	40	37.7674	0.01
SKP2	9606.ENSP00000274255	39	35.9761	0.01
NEDD4	9606.ENSP00000345530	38	37.3442	0.01
NDE1	9606.ENSP00000345892	33	36.4013	0.01
RUVBL1	9606.ENSP00000318297	30	35.629	0.01
AURKC	9606.ENSP00000302898	26	36.0544	0.01
STRN	9606.ENSP00000263918	54	38.2438	0.0133333
ARHGAP17	9606.ENSP00000289968	54	37.3614	0.0133333
C13orf3	9606.ENSP00000319417	54	40.126	0.0133333
LDB1	9606.ENSP00000392466	54	36.236	0.0133333
PKDREJ	9606.ENSP00000253255	52	45.1467	0.0133333
ACSM3	9606.ENSP00000289416	51	37.5543	0.0133333
TNRC4	9606.ENSP00000290583	51	41.6925	0.0133333
KLRC4	9606.ENSP00000310216	51	43.681	0.0133333
RNF14	9606.ENSP00000324956	51	39.1062	0.0133333
PGLYRP1	9606.ENSP00000008938	50	41.1397	0.0133333
LAPTM4A	9606.ENSP00000175091	50	41.1385	0.0133333
MALT1	9606.ENSP00000319279	50	37.4599	0.0133333
RSRC2	9606.ENSP00000330188	50	44.5383	0.0133333
CACYBP	9606.ENSP00000356652	50	37.5846	0.0133333
YRDC	9606.ENSP00000362135	50	37.594	0.0133333
RIBC1	9606.ENSP00000364476	50	46.4705	0.0133333
MSRB2	9606.ENSP00000365693	50	39.7605	0.0133333
DKFZp434K191	9606.ENSP00000383394	50	46.5394	0.0133333
ORC6L	9606.ENSP00000219097	49	37.2579	0.0133333
DUSP28	9606.ENSP00000344235	49	36.3399	0.0133333
PMEPA1	9606.ENSP00000345826	49	50.6693	0.0133333
PAPOLB	9606.ENSP00000384700	49	37.9664	0.0133333
MPP2	9606.ENSP00000269095	48	58.5093	0.0133333
YIPF5	9606.ENSP00000274496	48	38.2291	0.0133333
PSME1	9606.ENSP00000372155	48	36.8786	0.0133333
HMGB4	9606.ENSP00000429214	48	38.4829	0.0133333
MYL7	9606.ENSP00000223364	47	36.2821	0.0133333
BZRAP1	9606.ENSP00000345824	47	50.0099	0.0133333
UBE2B	9606.ENSP00000265339	46	37.5162	0.0133333
TPX2	9606.ENSP00000300403	46	35.5265	0.0133333
CPSF3L	9606.ENSP00000413493	46	37.5867	0.0133333
TXNDC11	9606.ENSP00000283033	45	36.8059	0.0133333
POLA1	9606.ENSP00000368349	43	36.9656	0.0133333
RAB13	9606.ENSP00000357564	41	36.9002	0.0133333
STIP1	9606.ENSP00000305958	40	37.4974	0.0133333
PSMB2	9606.ENSP00000362334	38	37.7388	0.0133333
TOP2A	9606.ENSP00000411532	34	35.5341	0.0133333
CCNF	9606.ENSP00000380256	32	35.7044	0.0133333
RAB8A	9606.ENSP00000300935	31	36.3084	0.0133333
SMARCA5	9606.ENSP00000283131	28	35.004	0.0133333
RBBP7	9606.ENSP00000369424	28	34.4792	0.0133333
MCM3	9606.ENSP00000229854	27	35.9155	0.0133333
ORC1L	9606.ENSP00000360621	27	35.5614	0.0133333
PAQR8	9606.ENSP00000353953	54	43.7949	0.0166667
CSGLCA-T	9606.ENSP00000035307	52	40.4209	0.0166667
NEUROD4	9606.ENSP00000242994	52	41.4951	0.0166667
C14orf93	9606.ENSP00000299088	52	47.3942	0.0166667
FAM119B	9606.ENSP00000300209	52	41.9565	0.0166667
KDELC1	9606.ENSP00000365172	52	45.9369	0.0166667
C12orf5	9606.ENSP00000179259	51	38.499	0.0166667
ENPP5	9606.ENSP00000230565	51	42.6081	0.0166667
PEX1	9606.ENSP00000248633	51	37.7424	0.0166667
KRT75	9606.ENSP00000252245	51	40.0828	0.0166667
FAM8A1	9606.ENSP00000259963	51	46.1639	0.0166667
TMCC3	9606.ENSP00000261226	51	43.354	0.0166667
EXOSC7	9606.ENSP00000265564	51	37.1622	0.0166667
SAFB	9606.ENSP00000292123	51	37.6767	0.0166667
CHM	9606.ENSP00000350386	51	36.4441	0.0166667
TBCE	9606.ENSP00000355560	51	38.95	0.0166667
GCM2	9606.ENSP00000368805	51	40.4718	0.0166667
DZIP1	9606.ENSP00000257312	50	41.5042	0.0166667
TNFRSF8	9606.ENSP00000263932	50	38.0284	0.0166667
DEPDC1B	9606.ENSP00000265036	50	37.8407	0.0166667
IMPA2	9606.ENSP00000269159	50	37.6592	0.0166667
COX19	9606.ENSP00000342015	50	41.0673	0.0166667
GOLGA8A	9606.ENSP00000352111	50	43.4558	0.0166667
C9orf3	9606.ENSP00000364464	50	38.653	0.0166667
TMEM200B	9606.ENSP00000428459	50	47.1028	0.0166667
RAB4B	9606.ENSP00000469872	50	40.0598	0.0166667
POU2F3	9606.ENSP00000260264	49	37.7975	0.0166667
NAB2	9606.ENSP00000300131	49	39.6765	0.0166667
TIMM17A	9606.ENSP00000356256	49	37.136	0.0166667
AANAT	9606.ENSP00000250615	48	37.4351	0.0166667
USP44	9606.ENSP00000258499	48	39.3804	0.0166667
NDUFAF2	9606.ENSP00000296597	48	40.7767	0.0166667
ZC3H15	9606.ENSP00000338788	48	38.2575	0.0166667
SLC26A11	9606.ENSP00000355384	48	40.4851	0.0166667
DCLRE1C	9606.ENSP00000367527	48	38.3339	0.0166667
PBX1	9606.ENSP00000405890	48	59.8224	0.0166667
HAAO	9606.ENSP00000294973	47	40.5607	0.0166667
SPRED1	9606.ENSP00000299084	47	40.4357	0.0166667
GNMT	9606.ENSP00000361894	47	38.3431	0.0166667
RFC5	9606.ENSP00000408295	45	36.5069	0.0166667
HDAC8	9606.ENSP00000362674	44	35.5181	0.0166667
MSH5	9606.ENSP00000364855	44	37.069	0.0166667
PRMT5	9606.ENSP00000319169	43	35.6897	0.0166667
RAD54L	9606.ENSP00000361043	43	36.0363	0.0166667
PRMT8	9606.ENSP00000372067	43	36.7466	0.0166667
CCNE1	9606.ENSP00000262643	40	34.6751	0.0166667
NUP62	9606.ENSP00000305503	39	35.0063	0.0166667
CKS2	9606.ENSP00000364976	38	36.9746	0.0166667
ERCC5	9606.ENSP00000347978	35	36.8535	0.0166667
ITPKC	9606.ENSP00000263370	53	40.7757	0.02
TAPBPL	9606.ENSP00000266556	53	43.7488	0.02
CHRNA3	9606.ENSP00000315602	53	38.2411	0.02
RBM46	9606.ENSP00000281722	52	44.9188	0.02
SYPL1	9606.ENSP00000011473	51	47.0573	0.02
BTBD11	9606.ENSP00000280758	51	44.4699	0.02
KCNF1	9606.ENSP00000295082	51	37.2794	0.02
SLC9A9	9606.ENSP00000320246	51	36.7139	0.02
WFDC2	9606.ENSP00000361761	51	43.8373	0.02
ARL13B	9606.ENSP00000377769	51	38.2416	0.02
SLC24A6	9606.ENSP00000202831	50	41.0453	0.02
CEACAM4	9606.ENSP00000221954	50	48.5334	0.02
PROSC	9606.ENSP00000333551	50	39.8265	0.02
C18orf1	9606.ENSP00000352420	50	45.8832	0.02
POU6F2	9606.ENSP00000384004	50	40.248	0.02
C14orf94	9606.ENSP00000206474	49	45.4084	0.02
TGFBR3	9606.ENSP00000212355	49	38.7907	0.02
NEUROG1	9606.ENSP00000317580	49	36.0373	0.02
C20orf30	9606.ENSP00000341364	49	44.5626	0.02
AP4S1	9606.ENSP00000216366	48	38.1591	0.02
MPP2	9606.ENSP00000269095	48	58.5093	0.02
MPP2	9606.ENSP00000269095	48	58.5093	0.02
NDUFV1	9606.ENSP00000322450	48	36.7869	0.02
KATNA1	9606.ENSP00000335106	48	38.0574	0.02
HMG20A	9606.ENSP00000336856	48	37.6556	0.02
MINK1	9606.ENSP00000347427	48	37.6556	0.02
C1orf31	9606.ENSP00000355572	48	40.844	0.02
CASP7	9606.ENSP00000358327	47	36.358	0.02
UBQLN1	9606.ENSP00000365576	47	38.2294	0.02
HDAC9	9606.ENSP00000408617	47	102.475	0.02
ACSS1	9606.ENSP00000316924	46	36.92	0.02
ACO2	9606.ENSP00000216254	44	36.2711	0.02
MYL1	9606.ENSP00000307280	44	36.2128	0.02
WDR33	9606.ENSP00000325377	44	36.5431	0.02
MYH2	9606.ENSP00000245503	43	36.5771	0.02
RAD52	9606.ENSP00000351284	41	36.4708	0.02
CENPI	9606.ENSP00000362018	39	37.0548	0.02
TOP2B	9606.ENSP00000396704	32	35.5081	0.02
STAG2	9606.ENSP00000218089	31	35.9679	0.02
ITGB8	9606.ENSP00000222573	54	36.9245	0.0233333
ZC3H12B	9606.ENSP00000340839	53	44.6884	0.0233333
CA4	9606.ENSP00000300900	52	37.0923	0.0233333
PFN2	9606.ENSP00000239940	51	36.7943	0.0233333
RFTN2	9606.ENSP00000295049	51	44.5175	0.0233333
TMEM183A	9606.ENSP00000356211	51	47.4353	0.0233333
FCER1A	9606.ENSP00000357097	51	39.2633	0.0233333
GJB6	9606.ENSP00000241124	50	38.2644	0.0233333
RBM42	9606.ENSP00000262633	50	42.665	0.0233333
LACTB2	9606.ENSP00000276590	50	36.5885	0.0233333
C2orf67	9606.ENSP00000281772	50	46.8822	0.0233333
ABLIM3	9606.ENSP00000310309	50	41.6478	0.0233333
SPRED2	9606.ENSP00000348753	50	40.4718	0.0233333
ZFHX4	9606.ENSP00000430497	50	42.224	0.0233333
C22orf9	9606.ENSP00000251993	49	41.2992	0.0233333
C16orf80	9606.ENSP00000262498	49	43.4576	0.0233333
FAM176B	9606.ENSP00000270824	49	45.9295	0.0233333
ANKMY1	9606.ENSP00000272972	49	45.4158	0.0233333
INTS3	9606.ENSP00000318641	49	39.8361	0.0233333
NOP10	9606.ENSP00000332198	49	39.3213	0.0233333
EXT1	9606.ENSP00000367446	49	37.1337	0.0233333
AFAP1	9606.ENSP00000371983	49	41.7263	0.0233333
ARMETL1	9606.ENSP00000419395	49	41.4658	0.0233333
FAM63B	9606.ENSP00000452885	49	42.1117	0.0233333
MPP2	9606.ENSP00000269095	48	58.5093	0.0233333
DPYSL5	9606.ENSP00000288699	48	35.2974	0.0233333
TRIM68	9606.ENSP00000300747	48	41.2205	0.0233333
MICAL1	9606.ENSP00000351664	48	36.4122	0.0233333
ANGEL2	9606.ENSP00000355929	48	38.8543	0.0233333
FOS	9606.ENSP00000306245	47	36.3843	0.0233333
COPS8	9606.ENSP00000346340	47	38.6706	0.0233333
DDX17	9606.ENSP00000380033	47	36.8043	0.0233333
HDAC9	9606.ENSP00000408617	47	102.475	0.0233333
HDAC9	9606.ENSP00000408617	47	102.475	0.0233333
FGF3	9606.ENSP00000334122	46	35.4053	0.0233333
CCNB1	9606.ENSP00000256442	45	35.9975	0.0233333
RAB33B	9606.ENSP00000306496	45	37.4214	0.0233333
ZMPSTE24	9606.ENSP00000361845	45	37.4419	0.0233333
CLIP1	9606.ENSP00000303585	44	36.73	0.0233333
NIN	9606.ENSP00000371472	42	36.9125	0.0233333
CHEK1	9606.ENSP00000388648	42	35.9679	0.0233333
DDB1	9606.ENSP00000301764	41	36.3843	0.0233333
MYO1A	9606.ENSP00000300119	40	36.8982	0.0233333
CLASP1	9606.ENSP00000263710	36	36.5076	0.0233333
RAD50	9606.ENSP00000265335	35	36.1463	0.0233333
ARHGAP29	9606.ENSP00000260526	53	36.6778	0.0266667
PZP	9606.ENSP00000261336	51	42.7178	0.0266667
WIPI1	9606.ENSP00000262139	51	38.6328	0.0266667
PDK3	9606.ENSP00000387536	51	36.8187	0.0266667
IL10RB	9606.ENSP00000290200	50	38.2546	0.0266667
TNFRSF12A	9606.ENSP00000326737	50	43.233	0.0266667
MUM1L1	9606.ENSP00000338641	50	48.8501	0.0266667
AKR7A3	9606.ENSP00000355377	50	42.9153	0.0266667
RMND1	9606.ENSP00000356272	50	45.493	0.0266667
HDGF	9606.ENSP00000357189	50	38.0755	0.0266667
HLA-DMA	9606.ENSP00000363976	50	48.2986	0.0266667
MASP2	9606.ENSP00000383690	50	41.3279	0.0266667
STMN1	9606.ENSP00000410452	50	37.2236	0.0266667
AMOTL2	9606.ENSP00000249883	49	40.2693	0.0266667
HRASLS2	9606.ENSP00000255695	49	45.9457	0.0266667
TIMM10	9606.ENSP00000257245	49	38.6488	0.0266667
CABLES2	9606.ENSP00000279101	49	41.0262	0.0266667
AGXT2L1	9606.ENSP00000296486	49	39.2939	0.0266667
KRT25	9606.ENSP00000310573	49	46.6	0.0266667
PRNT	9606.ENSP00000321242	49	46.1134	0.0266667
PMEPA1	9606.ENSP00000345826	49	43.6431	0.0266667
BTRC	9606.ENSP00000359206	49	36.8335	0.0266667
GPR35	9606.ENSP00000415890	49	47.5788	0.0266667
OIP5	9606.ENSP00000220514	48	39.0918	0.0266667
CD2	9606.ENSP00000358490	48	37.0466	0.0266667
PBX1	9606.ENSP00000405890	48	59.8224	0.0266667
PBX1	9606.ENSP00000405890	48	59.8224	0.0266667
RCN1	9606.ENSP00000054950	47	37.4931	0.0266667
RABL5	9606.ENSP00000320359	47	43.0045	0.0266667
VPS39	9606.ENSP00000326534	47	36.3197	0.0266667
HDAC9	9606.ENSP00000408617	47	102.475	0.0266667
HDAC9	9606.ENSP00000408617	47	102.475	0.0266667
DCLRE1A	9606.ENSP00000355185	46	38.6239	0.0266667
MYH8	9606.ENSP00000384330	39	36.7366	0.0266667
PDS5A	9606.ENSP00000303427	38	36.6238	0.0266667
SLC26A4	9606.ENSP00000265715	51	37.9696	0.03
FGFBP1	9606.ENSP00000259988	50	45.7031	0.03
CD164	9606.ENSP00000309376	50	43.2178	0.03
TMEM107	9606.ENSP00000314116	50	46.6196	0.03
PSTPIP1	9606.ENSP00000452746	50	37.3944	0.03
ATP1B2	9606.ENSP00000250111	49	38.6847	0.03
C15orf42	9606.ENSP00000268138	49	43.9665	0.03
JAGN1	9606.ENSP00000306106	49	44.3625	0.03
RNF13	9606.ENSP00000341361	49	42.6643	0.03
PLAC1	9606.ENSP00000352173	49	44.0145	0.03
C4orf30	9606.ENSP00000371682	49	42.9831	0.03
PPAPDC1A	9606.ENSP00000381302	49	39.6407	0.03
FICD	9606.ENSP00000446479	49	39.6206	0.03
ADH1A	9606.ENSP00000209668	48	36.5359	0.03
LIPE	9606.ENSP00000244289	48	37.5467	0.03
PEMT	9606.ENSP00000255389	48	38.2545	0.03
EPB41L5	9606.ENSP00000263713	48	42.3575	0.03
MRGPRF	9606.ENSP00000309782	48	42.3908	0.03
ASCL3	9606.ENSP00000318846	48	40.8341	0.03
DENND5A	9606.ENSP00000328524	48	40.8083	0.03
PRKD1	9606.ENSP00000333568	48	55.6793	0.03
WTAP	9606.ENSP00000351141	48	39.3559	0.03
NKAIN1	9606.ENSP00000362841	48	43.1342	0.03
PBX1	9606.ENSP00000405890	48	59.8224	0.03
PBX1	9606.ENSP00000405890	48	59.8224	0.03
PBX1	9606.ENSP00000405890	48	59.8224	0.03
CDADC1	9606.ENSP00000251108	47	39.9289	0.03
MINA	9606.ENSP00000328251	47	35.8865	0.03
NRAS	9606.ENSP00000358548	47	36.3731	0.03
TXNDC5	9606.ENSP00000369081	47	36.904	0.03
NOP16	9606.ENSP00000373810	47	37.7411	0.03
ACSS3	9606.ENSP00000449535	47	37.8168	0.03
NUP155	9606.ENSP00000231498	46	37.2525	0.03
STAM2	9606.ENSP00000263904	46	38.9586	0.03
RILP	9606.ENSP00000345064	46	36.526	0.03
DVL1	9606.ENSP00000368169	46	79.822	0.03
SETDB2	9606.ENSP00000326477	45	35.3187	0.03
PAFAH1B1	9606.ENSP00000380378	37	35.6967	0.03
DDB2	9606.ENSP00000256996	34	35.9664	0.03
PLK4	9606.ENSP00000270861	33	35.7437	0.03
RPS27	9606.ENSP00000357555	56	38.9125	0.0333333
EBI3	9606.ENSP00000221847	50	43.5764	0.0333333
PRM2	9606.ENSP00000241808	50	39.6141	0.0333333
MYH13	9606.ENSP00000252172	50	36.8563	0.0333333
FLRT3	9606.ENSP00000339912	50	36.5247	0.0333333
GPR52	9606.ENSP00000356658	50	44.5541	0.0333333
STIL	9606.ENSP00000360944	50	39.8789	0.0333333
PLCH2	9606.ENSP00000367747	50	37.5138	0.0333333
LY96	9606.ENSP00000284818	49	39.0265	0.0333333
SLC25A26	9606.ENSP00000336801	49	42.3366	0.0333333
UXT	9606.ENSP00000337393	49	37.8122	0.0333333
THUMPD3	9606.ENSP00000339532	49	40.3695	0.0333333
NUP210L	9606.ENSP00000357547	49	41.9138	0.0333333
MLLT11	9606.ENSP00000357917	49	43.0786	0.0333333
MED18	9606.ENSP00000362948	49	36.8073	0.0333333
TWF1	9606.ENSP00000449428	49	38.092	0.0333333
PDCD5	9606.ENSP00000466214	49	40.5047	0.0333333
TUBGCP6	9606.ENSP00000248846	48	36.961	0.0333333
CDON	9606.ENSP00000263577	48	37.4168	0.0333333
MPP2	9606.ENSP00000269095	48	58.5093	0.0333333
MPP2	9606.ENSP00000269095	48	58.5093	0.0333333
ACAD8	9606.ENSP00000281182	48	37.4809	0.0333333
SEMA3E	9606.ENSP00000303212	48	39.3128	0.0333333
WDR68	9606.ENSP00000308344	48	37.6581	0.0333333
CA5A	9606.ENSP00000309649	48	41.2736	0.0333333
MSC	9606.ENSP00000321445	48	40.3249	0.0333333
GJC1	9606.ENSP00000333193	48	42.7983	0.0333333
PRKD1	9606.ENSP00000333568	48	55.6793	0.0333333
XRCC4	9606.ENSP00000342011	48	37.6388	0.0333333
MGAT3	9606.ENSP00000345270	48	40.1397	0.0333333
TM9SF3	9606.ENSP00000360184	48	42.5143	0.0333333
CEP135	9606.ENSP00000257287	47	37.3128	0.0333333
TBCCD1	9606.ENSP00000341652	47	43.683	0.0333333
BZRAP1	9606.ENSP00000345824	47	50.0099	0.0333333
BZRAP1	9606.ENSP00000345824	47	50.0099	0.0333333
NEIL1	9606.ENSP00000347170	47	40.9583	0.0333333
MASTL	9606.ENSP00000365107	47	38.6168	0.0333333
ELOVL5	9606.ENSP00000438095	47	37.4812	0.0333333
BRF2	9606.ENSP00000220659	46	35.7053	0.0333333
RFX2	9606.ENSP00000306335	46	35.5808	0.0333333
FOXA2	9606.ENSP00000315955	46	35.0218	0.0333333
ETV6	9606.ENSP00000379658	46	35.054	0.0333333
ZNF259	9606.ENSP00000227322	45	37.7656	0.0333333
HIST2H2BE	9606.ENSP00000358151	45	36.3778	0.0333333
AARS	9606.ENSP00000261772	44	37.4512	0.0333333
ALDH1L1	9606.ENSP00000377083	44	36.8988	0.0333333
NUSAP1	9606.ENSP00000453403	44	37.9471	0.0333333
C14orf108	9606.ENSP00000261558	43	37.1343	0.0333333
CCT6A	9606.ENSP00000275603	43	36.8277	0.0333333
NUP37	9606.ENSP00000251074	39	36.6427	0.0333333
CUL1	9606.ENSP00000326804	36	36.4051	0.0333333
RRM2B	9606.ENSP00000251810	35	35.8174	0.0333333
POLD1	9606.ENSP00000406046	33	36.0466	0.0333333
MBTPS1	9606.ENSP00000344223	59	37.1071	0.0366667
MIF	9606.ENSP00000215754	51	36.2604	0.0366667
TEF	9606.ENSP00000266304	51	37.1447	0.0366667
GNG13	9606.ENSP00000248150	50	38.042	0.0366667
ADAMTS8	9606.ENSP00000257359	50	44.4807	0.0366667
SUB1	9606.ENSP00000265073	50	36.2309	0.0366667
DPM2	9606.ENSP00000322181	50	39.5226	0.0366667
ENTPD4	9606.ENSP00000351520	50	37.8737	0.0366667
CAPNS2	9606.ENSP00000400882	50	39.5063	0.0366667
MKLN1	9606.ENSP00000323527	49	42.4358	0.0366667
MTUS1	9606.ENSP00000262102	48	43.0324	0.0366667
IMPAD1	9606.ENSP00000262644	48	38.5433	0.0366667
MPP2	9606.ENSP00000269095	48	58.5093	0.0366667
MPP2	9606.ENSP00000269095	48	58.5093	0.0366667
THAP9	9606.ENSP00000305533	48	44.9979	0.0366667
WDR51B	9606.ENSP00000323302	48	42.075	0.0366667
MCF2L2	9606.ENSP00000328118	48	38.3774	0.0366667
ABHD4	9606.ENSP00000414558	48	38.563	0.0366667
CEP110	9606.ENSP00000238341	47	37.7565	0.0366667
SCGB1A1	9606.ENSP00000278282	47	39.5085	0.0366667
NCSTN	9606.ENSP00000294785	47	36.9216	0.0366667
ALLC	9606.ENSP00000252505	45	37.1795	0.0366667
UQCRFS1	9606.ENSP00000306397	45	36.8511	0.0366667
PSMD7	9606.ENSP00000219313	43	37.536	0.0366667
MYO1G	9606.ENSP00000258787	43	37.2484	0.0366667
PCNA	9606.ENSP00000368438	43	36.437	0.0366667
AURKA	9606.ENSP00000216911	41	36.3498	0.0366667
KIF23	9606.ENSP00000260363	41	36.1306	0.0366667
MCM10	9606.ENSP00000354945	41	35.2698	0.0366667
OGDH	9606.ENSP00000222673	40	36.9752	0.0366667
ISYNA1	9606.ENSP00000337746	40	35.6347	0.0366667
CDC23	9606.ENSP00000378350	40	36.6676	0.0366667
RANGAP1	9606.ENSP00000348577	39	36.5318	0.0366667
TFB2M	9606.ENSP00000355471	37	36.1257	0.0366667
PLK1	9606.ENSP00000300093	29	35.5254	0.0366667
MMS19	9606.ENSP00000359818	53	38.0609	0.04
ADH5	9606.ENSP00000296412	50	36.5063	0.04
SCN4A	9606.ENSP00000396320	50	36.7243	0.04
DNAJC12	9606.ENSP00000225171	49	38.0681	0.04
CUX2	9606.ENSP00000261726	49	38.5334	0.04
ANKRD13A	9606.ENSP00000261739	49	44.8786	0.04
MAP3K13	9606.ENSP00000265026	49	41.2323	0.04
NPTX2	9606.ENSP00000265634	49	40.7942	0.04
CRIM1	9606.ENSP00000280527	49	39.7306	0.04
CASC4	9606.ENSP00000299957	49	45.1388	0.04
SH2D1A	9606.ENSP00000360181	49	37.0876	0.04
MPP2	9606.ENSP00000269095	48	58.5093	0.04
FGD5	9606.ENSP00000285046	48	42.4624	0.04
TBC1D21	9606.ENSP00000300504	48	39.6576	0.04
PFN4	9606.ENSP00000322170	48	37.1055	0.04
LRRC16A	9606.ENSP00000331983	48	39.3529	0.04
SLC25A40	9606.ENSP00000344831	48	42.0028	0.04
CPA5	9606.ENSP00000347549	48	42.2333	0.04
SLC39A7	9606.ENSP00000363807	48	38.8852	0.04
SBF1	9606.ENSP00000370196	48	40.8486	0.04
PBX1	9606.ENSP00000405890	48	59.8224	0.04
KCNJ16	9606.ENSP00000283936	47	38.8608	0.04
RNF126	9606.ENSP00000292363	47	41.18	0.04
BZRAP1	9606.ENSP00000345824	47	50.0099	0.04
POLR3H	9606.ENSP00000347345	47	36.982	0.04
RILP	9606.ENSP00000301336	46	40.1016	0.04
MTMR2	9606.ENSP00000345752	46	36.8237	0.04
SLC25A5	9606.ENSP00000360671	46	37.1793	0.04
ZP2	9606.ENSP00000219593	45	37.9334	0.04
POLB	9606.ENSP00000265421	45	37.1022	0.04
TALDO1	9606.ENSP00000321259	45	37.082	0.04
CORO2B	9606.ENSP00000454783	45	37.2581	0.04
ASH2L	9606.ENSP00000340896	44	35.4724	0.04
AHCTF1	9606.ENSP00000355465	44	36.982	0.04
RAD17	9606.ENSP00000370151	44	36.0476	0.04
RACGAP1	9606.ENSP00000309871	43	36.1147	0.04
HDAC7	9606.ENSP00000408617	43	176.645	0.04
YWHAG	9606.ENSP00000306330	37	35.7942	0.04
PIP5K1C	9606.ENSP00000335333	51	36.9227	0.0433333
C1QC	9606.ENSP00000363768	50	43.0609	0.0433333
NAT14	9606.ENSP00000205194	49	46.3959	0.0433333
NEFM	9606.ENSP00000221166	49	38.0187	0.0433333
GPR50	9606.ENSP00000218316	48	37.8399	0.0433333
MPP2	9606.ENSP00000269095	48	58.5093	0.0433333
GJC1	9606.ENSP00000336832	48	44.6675	0.0433333
TMEM205	9606.ENSP00000346954	48	44.4823	0.0433333
KCTD6	9606.ENSP00000347188	48	43.2849	0.0433333
NRP2	9606.ENSP00000353582	48	37.3702	0.0433333
LSR	9606.ENSP00000354575	48	40.9399	0.0433333
PPYR1	9606.ENSP00000363431	48	43.1592	0.0433333
CHRNG	9606.ENSP00000374145	48	38.9859	0.0433333
WIBG	9606.ENSP00000386156	48	41.235	0.0433333
PARVG	9606.ENSP00000391453	48	37.8105	0.0433333
PBX1	9606.ENSP00000405890	48	59.8224	0.0433333
PBX1	9606.ENSP00000405890	48	59.8224	0.0433333
TRIM62	9606.ENSP00000291416	47	43.9939	0.0433333
LPP	9606.ENSP00000318089	47	36.3129	0.0433333
BZRAP1	9606.ENSP00000345824	47	50.0099	0.0433333
BZRAP1	9606.ENSP00000345824	47	50.0099	0.0433333
AIG1	9606.ENSP00000350509	47	43.1602	0.0433333
PGC	9606.ENSP00000362116	47	39.4319	0.0433333
AGTPBP1	9606.ENSP00000365251	47	40.4619	0.0433333
BPHL	9606.ENSP00000369739	47	44.5303	0.0433333
FAM89B	9606.ENSP00000431459	47	38.9858	0.0433333
KRT222P	9606.ENSP00000463483	47	43.1364	0.0433333
ABCE1	9606.ENSP00000296577	46	37.9821	0.0433333
STAG3	9606.ENSP00000319318	46	36.8651	0.0433333
MEIS2	9606.ENSP00000453793	46	33.1016	0.0433333
CHTF18	9606.ENSP00000262315	45	36.5936	0.0433333
UBA6	9606.ENSP00000313454	44	39.2537	0.0433333
ELAVL2	9606.ENSP00000369460	44	35.7441	0.0433333
CUL2	9606.ENSP00000444856	44	37.0596	0.0433333
ANKRD29	9606.ENSP00000468354	44	36.448	0.0433333
PPP1CC	9606.ENSP00000335084	43	36.0393	0.0433333
FDPS	9606.ENSP00000349078	43	37.2491	0.0433333
TNNC1	9606.ENSP00000232975	41	36.0454	0.0433333
TJP1	9606.ENSP00000281537	35	35.0271	0.0433333
TYMS	9606.ENSP00000315644	33	35.3039	0.0433333
RRM1	9606.ENSP00000300738	31	35.5563	0.0433333
CDH1	9606.ENSP00000378529	29	35.965	0.0433333
CDC2	9606.ENSP00000378699	27	35.5707	0.0433333
STX11	9606.ENSP00000356540	50	37.2324	0.0466667
TPSG1	9606.ENSP00000234798	49	42.0238	0.0466667
RPRD1A	9606.ENSP00000349955	49	39.6432	0.0466667
UAP1	9606.ENSP00000356903	49	38.3675	0.0466667
C16orf62	9606.ENSP00000400815	49	46.6174	0.0466667
SNAPC2	9606.ENSP00000221573	48	41.5085	0.0466667
CCRL1	9606.ENSP00000249887	48	43.749	0.0466667
CHRNA1	9606.ENSP00000261007	48	36.9332	0.0466667
SGSM2	9606.ENSP00000268989	48	38.4091	0.0466667
MPP2	9606.ENSP00000269095	48	58.5093	0.0466667
TTYH2	9606.ENSP00000269346	48	40.7958	0.0466667
MCAT	9606.ENSP00000290429	48	35.9617	0.0466667
EFEMP2	9606.ENSP00000309953	48	38.9021	0.0466667
RNF166	9606.ENSP00000326095	48	42.3678	0.0466667
PRKD1	9606.ENSP00000333568	48	55.6793	0.0466667
CIR	9606.ENSP00000339723	48	40.8448	0.0466667
PAQR9	9606.ENSP00000341564	48	39.9824	0.0466667
C14orf153	9606.ENSP00000386485	48	43.7334	0.0466667
PBX1	9606.ENSP00000405890	48	59.8224	0.0466667
FAM118A	9606.ENSP00000216214	47	43.4608	0.0466667
CREBL2	9606.ENSP00000228865	47	41.2807	0.0466667
C14orf166	9606.ENSP00000261700	47	40.0665	0.0466667
TACSTD1	9606.ENSP00000263735	47	36.579	0.0466667
KIAA1328	9606.ENSP00000280020	47	44.335	0.0466667
TRIM9	9606.ENSP00000298355	47	39.5559	0.0466667
MYOZ2	9606.ENSP00000306997	47	39.9105	0.0466667
RDHE2	9606.ENSP00000307607	47	37.6966	0.0466667
FBXW8	9606.ENSP00000310686	47	41.0622	0.0466667
RNF213	9606.ENSP00000324392	47	40.8195	0.0466667
BZRAP1	9606.ENSP00000345824	47	50.0099	0.0466667
BZRAP1	9606.ENSP00000345824	47	50.0099	0.0466667
BZRAP1	9606.ENSP00000345824	47	50.0099	0.0466667
BZRAP1	9606.ENSP00000345824	47	50.0099	0.0466667
BZRAP1	9606.ENSP00000345824	47	50.0099	0.0466667
BZRAP1	9606.ENSP00000345824	47	50.0099	0.0466667
FAM117B	9606.ENSP00000376071	47	44.3717	0.0466667
OCIAD2	9606.ENSP00000423014	47	43.1476	0.0466667
TRPC4	9606.ENSP00000369003	46	36.9174	0.0466667
CP110	9606.ENSP00000370803	44	37.0536	0.0466667
PCYT2	9606.ENSP00000442050	44	37.6243	0.0466667
ZNF304	9606.ENSP00000282286	43	35.8686	0.0466667
GLI3	9606.ENSP00000379258	41	35.0026	0.0466667
CDYL	9606.ENSP00000380718	41	36.1274	0.0466667
PSMD11	9606.ENSP00000261712	40	37.4397	0.0466667
RBX1	9606.ENSP00000216225	39	37.0348	0.0466667
ELA2	9606.ENSP00000263621	53	36.9899	0.05
IGFBP2	9606.ENSP00000233809	52	36.1898	0.05
PTPRT	9606.ENSP00000362283	50	37.7091	0.05
IGFBP3	9606.ENSP00000370473	50	36.5211	0.05
SLC9A3R2	9606.ENSP00000408005	50	36.3694	0.05
LYSMD3	9606.ENSP00000451382	50	45.5777	0.05
SCGB2A1	9606.ENSP00000244930	49	42.2548	0.05
SLC22A9	9606.ENSP00000279178	49	38.3166	0.05
GSTM5	9606.ENSP00000256593	48	38.3332	0.05
VILL	9606.ENSP00000283713	48	40.0894	0.05
LOC136242	9606.ENSP00000297767	48	44.7787	0.05
SLCO2A1	9606.ENSP00000311291	48	39.3758	0.05
SSBP2	9606.ENSP00000322977	48	39.16	0.05
PRKD1	9606.ENSP00000333568	48	55.6793	0.05
LRAT	9606.ENSP00000337224	48	38.4157	0.05
KIAA1737	9606.ENSP00000355319	48	46.6146	0.05
SLC17A3	9606.ENSP00000380250	48	38.4047	0.05
FBXO10	9606.ENSP00000403802	48	42.6686	0.05
KRBA1	9606.ENSP00000255992	47	45.9725	0.05
DUS4L	9606.ENSP00000265720	47	37.6921	0.05
TNNT3	9606.ENSP00000278317	47	35.9144	0.05
TXNDC14	9606.ENSP00000278422	47	43.1321	0.05
BTBD12	9606.ENSP00000294008	47	37.8342	0.05
ATOH8	9606.ENSP00000304676	47	42.5185	0.05
TMEM176B	9606.ENSP00000318409	47	42.8437	0.05
GTF2E2	9606.ENSP00000348168	47	37.0259	0.05
TFF3	9606.ENSP00000430690	47	38.4292	0.05
TATDN2	9606.ENSP00000287652	46	38.0267	0.05
FCER1G	9606.ENSP00000289902	46	37.5331	0.05
ZBTB48	9606.ENSP00000366902	46	35.9024	0.05
PFKP	9606.ENSP00000370517	46	36.1122	0.05
CTSO	9606.ENSP00000414904	46	42.1919	0.05
UBR1	9606.ENSP00000290650	45	38.9563	0.05
SERPINA5	9606.ENSP00000333203	45	35.8773	0.05
PLK2	9606.ENSP00000274289	44	36.2773	0.05
CENPQ	9606.ENSP00000337289	42	37.6613	0.05
PGM2	9606.ENSP00000371393	40	36.1896	0.05
CUL4B	9606.ENSP00000384109	40	36.7816	0.05
LIG1	9606.ENSP00000263274	36	36.7619	0.05
MYH1	9606.ENSP00000226207	27	35.9914	0.05
PEX11G	9606.ENSP00000221480	49	41.099	0.0533333
PLK3	9606.ENSP00000361275	49	36.2879	0.0533333
POLR3F	9606.ENSP00000366828	49	36.5222	0.0533333
MPP2	9606.ENSP00000269095	48	58.5093	0.0533333
MPP2	9606.ENSP00000269095	48	58.5093	0.0533333
LASP1	9606.ENSP00000325240	48	37.5054	0.0533333
TIGD4	9606.ENSP00000355162	48	42.7823	0.0533333
ID3	9606.ENSP00000363689	48	38.3016	0.0533333
SRXN1	9606.ENSP00000371388	48	40.2026	0.0533333
TMEM206	9606.ENSP00000438863	48	47.408	0.0533333
PCDHB15	9606.ENSP00000231173	47	44.9032	0.0533333
LOC51057	9606.ENSP00000272321	47	47.9968	0.0533333
LOC51057	9606.ENSP00000272321	47	47.9968	0.0533333
TPST1	9606.ENSP00000302413	47	41.7333	0.0533333
MTDH	9606.ENSP00000338235	47	36.9344	0.0533333
C8orf55	9606.ENSP00000338607	47	42.8674	0.0533333
BZRAP1	9606.ENSP00000345824	47	50.0099	0.0533333
CAMSAP1L1	9606.ENSP00000351684	47	41.0421	0.0533333
FPGT	9606.ENSP00000359935	47	44.3253	0.0533333
LAMA1	9606.ENSP00000374309	47	36.7955	0.0533333
SEPT10	9606.ENSP00000380824	47	37.4987	0.0533333
NOTUM	9606.ENSP00000387310	47	38.0231	0.0533333
TTC23L	9606.ENSP00000422188	47	44.8571	0.0533333
MRAP2	9606.ENSP00000257776	46	42.6865	0.0533333
S100A13	9606.ENSP00000344822	46	40.6204	0.0533333
PFKFB1	9606.ENSP00000364145	46	37.3419	0.0533333
TAF7	9606.ENSP00000312709	45	36.6907	0.0533333
CYB5R4	9606.ENSP00000358695	44	36.5684	0.0533333
TUBGCP3	9606.ENSP00000261965	41	36.5172	0.0533333
PGAM2	9606.ENSP00000297283	41	37.3619	0.0533333
MSH2	9606.ENSP00000233146	40	36.1947	0.0533333
TOPBP1	9606.ENSP00000260810	40	36.4072	0.0533333
TFB1M	9606.ENSP00000356134	40	36.0673	0.0533333
MYF5	9606.ENSP00000228644	38	34.5539	0.0533333
CENPK	9606.ENSP00000242872	38	37.0302	0.0533333
TYR	9606.ENSP00000263321	50	36.7397	0.0566667
VARS2	9606.ENSP00000441000	50	37.2365	0.0566667
VPS37B	9606.ENSP00000267202	49	39.0569	0.0566667
N4BP3	9606.ENSP00000274605	48	46.737	0.0566667
TMEM63C	9606.ENSP00000298351	48	42.8485	0.0566667
CDC42SE2	9606.ENSP00000353706	48	44.1822	0.0566667
DPPA2	9606.ENSP00000417710	48	43.7155	0.0566667
TSPAN32	9606.ENSP00000182290	47	42.8886	0.0566667
MTX2	9606.ENSP00000249442	47	40.2716	0.0566667
PARP16	9606.ENSP00000261888	47	43.8346	0.0566667
PLD2	9606.ENSP00000263088	47	36.1772	0.0566667
SLC38A4	9606.ENSP00000266579	47	38.6982	0.0566667
KIAA1715	9606.ENSP00000272748	47	41.5877	0.0566667
BZRAP1	9606.ENSP00000345824	47	50.0099	0.0566667
BZRAP1	9606.ENSP00000345824	47	50.0099	0.0566667
FCGR2B	9606.ENSP00000351497	47	36.8843	0.0566667
SLC25A29	9606.ENSP00000352167	47	43.5501	0.0566667
LEPROT	9606.ENSP00000360104	47	43.9421	0.0566667
FABP6	9606.ENSP00000377549	47	38.1757	0.0566667
DAPK2	9606.ENSP00000261891	46	36.4526	0.0566667
GJD2	9606.ENSP00000290374	46	42.6299	0.0566667
SH3D19	9606.ENSP00000302913	46	37.3002	0.0566667
CES3	9606.ENSP00000304782	46	38.4498	0.0566667
TCL1A	9606.ENSP00000385036	46	40.9879	0.0566667
RNFT1	9606.ENSP00000304670	45	39.5192	0.0566667
CDC25C	9606.ENSP00000321656	45	35.5572	0.0566667
RCOR1	9606.ENSP00000459789	44	33.7534	0.0566667
ABCB6	9606.ENSP00000265316	43	36.8368	0.0566667
MLF1IP	9606.ENSP00000281453	43	37.2709	0.0566667
PIP5K1B	9606.ENSP00000265382	42	36.1964	0.0566667
RANBP2	9606.ENSP00000283195	37	35.7049	0.0566667
COX10	9606.ENSP00000261643	36	36.7729	0.0566667
CTSL2	9606.ENSP00000259470	49	40.2988	0.06
SLC9A5	9606.ENSP00000299798	49	37.562	0.06
CRYBB3	9606.ENSP00000215855	48	42.1082	0.06
ITPK1	9606.ENSP00000267615	48	40.7287	0.06
NR2C1	9606.ENSP00000333275	48	37.3131	0.06
PBX1	9606.ENSP00000405890	48	59.8224	0.06
HIGD1B	9606.ENSP00000253410	47	42.5963	0.06
BTBD1	9606.ENSP00000261721	47	41.761	0.06
BZRAP1	9606.ENSP00000345824	47	40.5351	0.06
OXCT2	9606.ENSP00000361914	47	36.9518	0.06
MIOX	9606.ENSP00000216075	46	40.4136	0.06
POLD3	9606.ENSP00000263681	46	38.11	0.06
FAM35A	9606.ENSP00000298784	46	43.1668	0.06
SLC27A4	9606.ENSP00000300456	46	38.2361	0.06
WWP2	9606.ENSP00000348283	46	38.2435	0.06
CXorf15	9606.ENSP00000369465	46	39.2102	0.06
KLHDC6	9606.ENSP00000385879	46	42.9772	0.06
DNM3	9606.ENSP00000350876	45	36.6414	0.06
LEFTY2	9606.ENSP00000355785	45	35.266	0.06
TP53BP1	9606.ENSP00000371475	45	35.9323	0.06
SMS	9606.ENSP00000385746	45	36.978	0.06
VAC14	9606.ENSP00000261776	44	38.0312	0.06
CPSF2	9606.ENSP00000298875	44	36.524	0.06
ILVBL	9606.ENSP00000263383	42	36.9437	0.06
MLC1	9606.ENSP00000347055	41	36.5678	0.06
NMT1	9606.ENSP00000258960	40	36.9138	0.06
ANAPC1	9606.ENSP00000339109	39	35.9371	0.06
PIP4K2C	9606.ENSP00000347032	39	36.8576	0.06
TFDP1	9606.ENSP00000364519	39	35.3942	0.06
RBL2	9606.ENSP00000262133	37	34.9395	0.06
SKP1	9606.ENSP00000231487	34	36.4093	0.06
ZW10	9606.ENSP00000200135	32	36.5035	0.06
COLEC11	9606.ENSP00000339168	49	43.5688	0.0633333
AMMECR1	9606.ENSP00000262844	48	39.3685	0.0633333
RNF219	9606.ENSP00000282003	48	43.2055	0.0633333
ATP5SL	9606.ENSP00000403910	48	44.4901	0.0633333
ANXA11	9606.ENSP00000265447	47	38.1189	0.0633333
DBN1	9606.ENSP00000292385	47	39.5978	0.0633333
SFTPD	9606.ENSP00000361366	47	38.0287	0.0633333
SPATS1	9606.ENSP00000424400	47	44.0907	0.0633333
WBP1	9606.ENSP00000233615	46	43.9065	0.0633333
SCO1	9606.ENSP00000255390	46	38.083	0.0633333
ADAM20	9606.ENSP00000256389	46	42.2318	0.0633333
FAM82A2	9606.ENSP00000260385	46	41.6772	0.0633333
FAM175B	9606.ENSP00000298492	46	42.0632	0.0633333
CHAF1A	9606.ENSP00000301280	46	35.9088	0.0633333
POP7	9606.ENSP00000304353	46	40.4515	0.0633333
MRPL48	9606.ENSP00000308717	46	40.8829	0.0633333
CDK5RAP2	9606.ENSP00000343818	46	37.236	0.0633333
ELAVL4	9606.ENSP00000349594	46	36.0852	0.0633333
C9orf16	9606.ENSP00000362085	46	44.3931	0.0633333
C17orf59	9606.ENSP00000373669	46	44.4354	0.0633333
KIF16B	9606.ENSP00000384164	46	36.6413	0.0633333
C14orf105	9606.ENSP00000216445	45	38.0924	0.0633333
YY1	9606.ENSP00000262238	45	35.5295	0.0633333
FBXW11	9606.ENSP00000265094	45	37.234	0.0633333
ZNF296	9606.ENSP00000302770	45	35.8793	0.0633333
SEPHS1	9606.ENSP00000367893	45	38.3237	0.0633333
FABP4	9606.ENSP00000256104	44	35.6461	0.0633333
SSR3	9606.ENSP00000265044	44	39.582	0.0633333
RNF139	9606.ENSP00000304051	42	38.5225	0.0633333
GORASP2	9606.ENSP00000234160	41	34.9214	0.0633333
ARL1	9606.ENSP00000261636	40	36.4652	0.0633333
PTTG1	9606.ENSP00000344936	38	36.3223	0.0633333
POLA2	9606.ENSP00000265465	35	36.4141	0.0633333
LRFN5	9606.ENSP00000298119	52	36.7881	0.0666667
LOR	9606.ENSP00000357731	49	36.7315	0.0666667
C7orf46	9606.ENSP00000342576	48	45.5369	0.0666667
CHMP1B	9606.ENSP00000432279	48	38.1639	0.0666667
CHSY1	9606.ENSP00000254190	47	39.5361	0.0666667
IGF2BP3	9606.ENSP00000258729	47	37.0208	0.0666667
CHRNE	9606.ENSP00000293780	47	39.8016	0.0666667
CYP2U1	9606.ENSP00000333212	47	38.0381	0.0666667
RFESD	9606.ENSP00000369341	47	45.1293	0.0666667
PIR	9606.ENSP00000369785	47	39.4818	0.0666667
CREB3L1	9606.ENSP00000434939	47	38.2344	0.0666667
MS4A12	9606.ENSP00000016913	46	44.6786	0.0666667
C1orf9	9606.ENSP00000263688	46	38.4566	0.0666667
SNN	9606.ENSP00000329287	46	37.5865	0.0666667
LGALS14	9606.ENSP00000353893	46	43.479	0.0666667
CPZ	9606.ENSP00000354255	46	40.9762	0.0666667
CPN1	9606.ENSP00000359446	46	38.528	0.0666667
PHKA1	9606.ENSP00000362643	46	39.0653	0.0666667
WAS	9606.ENSP00000365891	46	36.6337	0.0666667
INPP5K	9606.ENSP00000413937	46	38.0079	0.0666667
PNMT	9606.ENSP00000255389	45	51.1669	0.0666667
PLOD2	9606.ENSP00000282903	45	36.7274	0.0666667
POLD4	9606.ENSP00000311368	45	39.2233	0.0666667
PCYT1B	9606.ENSP00000368439	45	37.5869	0.0666667
C19orf2	9606.ENSP00000442436	45	38.0559	0.0666667
NDUFA2	9606.ENSP00000252102	44	37.2605	0.0666667
BCS1L	9606.ENSP00000352219	44	36.4918	0.0666667
ZNF12	9606.ENSP00000385939	44	35.9209	0.0666667
POLD2	9606.ENSP00000386105	44	36.9231	0.0666667
CCT4	9606.ENSP00000377958	43	36.5969	0.0666667
NSL1	9606.ENSP00000355944	42	37.2015	0.0666667
UBE2H	9606.ENSP00000347836	41	37.9051	0.0666667
SAE1	9606.ENSP00000270225	40	36.863	0.0666667
KLK3	9606.ENSP00000314151	39	35.4141	0.0666667
NR1H3	9606.ENSP00000387946	39	35.4802	0.0666667
CDKN3	9606.ENSP00000335357	37	35.7162	0.0666667
MYO5A	9606.ENSP00000382177	33	36.0358	0.0666667
SNAI1	9606.ENSP00000244050	32	34.5987	0.0666667
WDR59	9606.ENSP00000262144	32	34.7817	0.0666667
DNM1L	9606.ENSP00000450399	52	36.721	0.07
ME2	9606.ENSP00000321070	51	36.2844	0.07
KCNE3	9606.ENSP00000310557	50	38.5012	0.07
HS6ST1	9606.ENSP00000259241	48	37.6876	0.07
HSPBP1	9606.ENSP00000255631	47	38.6588	0.07
LOC51057	9606.ENSP00000272321	47	43.1019	0.07
PLA2G7	9606.ENSP00000274793	47	37.473	0.07
ACAA2	9606.ENSP00000285093	47	35.9952	0.07
STK36	9606.ENSP00000295709	47	37.7807	0.07
SLMO1	9606.ENSP00000338988	47	42.5912	0.07
DHCR24	9606.ENSP00000360316	47	36.8713	0.07
USP6	9606.ENSP00000250066	46	37.2825	0.07
ANKRD10	9606.ENSP00000267339	46	36.4389	0.07
DUSP11	9606.ENSP00000272444	46	38.4185	0.07
SERTAD3	9606.ENSP00000325414	46	44.1218	0.07
USP47	9606.ENSP00000339957	46	38.0029	0.07
RNF133	9606.ENSP00000344489	46	36.7828	0.07
CDR1	9606.ENSP00000359563	46	40.6697	0.07
KLF12	9606.ENSP00000366894	46	35.8441	0.07
TSC22D1	9606.ENSP00000397435	46	38.1933	0.07
TTC39B	9606.ENSP00000422496	46	41.5079	0.07
ADCK2	9606.ENSP00000072869	45	39.9301	0.07
ATP2B1	9606.ENSP00000261173	45	36.6364	0.07
AP4M1	9606.ENSP00000352603	45	36.9412	0.07
SEC14L1	9606.ENSP00000376268	45	37.5578	0.07
ZBTB9	9606.ENSP00000378503	45	35.8864	0.07
CDCA3	9606.ENSP00000442068	45	40.6805	0.07
DGCR8	9606.ENSP00000263209	44	35.8972	0.07
IFT57	9606.ENSP00000264538	44	36.332	0.07
RNPEPL1	9606.ENSP00000270357	44	38.0401	0.07
EN1	9606.ENSP00000295206	44	34.3688	0.07
AHCYL1	9606.ENSP00000358814	44	38.1461	0.07
INTS4	9606.ENSP00000434466	44	39.6261	0.07
ATOH1	9606.ENSP00000302216	43	35.1141	0.07
NME7	9606.ENSP00000356785	43	36.4254	0.07
PIK3R2	9606.ENSP00000471914	41	36.1092	0.07
GNL3L	9606.ENSP00000338573	39	36.7717	0.07
E2F6	9606.ENSP00000370936	38	34.9658	0.07
TOP3B	9606.ENSP00000349705	37	36.3889	0.07
FAM160B2	9606.ENSP00000289921	48	42.8177	0.0733333
RER1	9606.ENSP00000302088	48	38.662	0.0733333
TH1L	9606.ENSP00000342300	48	37.347	0.0733333
TRAM2	9606.ENSP00000182527	47	40.7129	0.0733333
DOCK10	9606.ENSP00000258390	47	40.9921	0.0733333
MRPS18B	9606.ENSP00000259873	47	40.4075	0.0733333
GATAD1	9606.ENSP00000287957	47	41.2229	0.0733333
GCNT4	9606.ENSP00000317027	47	38.7683	0.0733333
BZRAP1	9606.ENSP00000345824	47	50.0099	0.0733333
BZRAP1	9606.ENSP00000345824	47	50.0099	0.0733333
TMEM184B	9606.ENSP00000354441	47	43.6654	0.0733333
ATP9B	9606.ENSP00000398076	47	39.4365	0.0733333
KIAA1377	9606.ENSP00000263468	46	41.5908	0.0733333
DULLARD	9606.ENSP00000321732	46	38.0104	0.0733333
RTN4RL1	9606.ENSP00000330631	46	36.804	0.0733333
C11orf30	9606.ENSP00000334130	46	40.0287	0.0733333
SLC25A39	9606.ENSP00000366299	46	39.8719	0.0733333
UBE2W	9606.ENSP00000454445	46	37.0741	0.0733333
NNMT	9606.ENSP00000299964	45	38.5771	0.0733333
TIMM22	9606.ENSP00000320236	45	37.7168	0.0733333
RXRB	9606.ENSP00000363812	45	35.4093	0.0733333
KIF3B	9606.ENSP00000364864	45	35.9948	0.0733333
ZNF35	9606.ENSP00000379368	45	35.9093	0.0733333
CSN1S1	9606.ENSP00000246891	43	36.9569	0.0733333
TAL1	9606.ENSP00000294339	43	34.2948	0.0733333
DSTN	9606.ENSP00000246069	42	36.9763	0.0733333
ANAPC5	9606.ENSP00000261819	41	36.3208	0.0733333
ACTC1	9606.ENSP00000290378	41	36.1783	0.0733333
RFC1	9606.ENSP00000371321	41	37.213	0.0733333
THNSL1	9606.ENSP00000365534	39	36.2453	0.0733333
NCAPH	9606.ENSP00000240423	38	36.388	0.0733333
MYL3	9606.ENSP00000292327	36	36.3467	0.0733333
KLF5	9606.ENSP00000366915	36	34.8704	0.0733333
MON2	9606.ENSP00000377252	36	35.9537	0.0733333
SPG7	9606.ENSP00000268704	35	36.3693	0.0733333
ATR	9606.ENSP00000343741	35	35.8222	0.0733333
SYNE2	9606.ENSP00000350719	35	36.2825	0.0733333
CCT7	9606.ENSP00000258091	32	36.1426	0.0733333
VPS41	9606.ENSP00000309457	51	36.931	0.0766667
THRA	9606.ENSP00000264637	48	35.8413	0.0766667
FDX1	9606.ENSP00000260270	47	36.5656	0.0766667
ABCA6	9606.ENSP00000284425	47	40.5071	0.0766667
CDK5R2	9606.ENSP00000304250	47	41.5709	0.0766667
RBBP9	9606.ENSP00000336866	47	40.5677	0.0766667
TBC1D9B	9606.ENSP00000349291	47	39.0383	0.0766667
ACOT9	9606.ENSP00000368605	47	41.5978	0.0766667
SMPX	9606.ENSP00000368808	47	41.0143	0.0766667
NEDD1	9606.ENSP00000451211	47	37.0926	0.0766667
RNF17	9606.ENSP00000255324	46	41.6527	0.0766667
NOVA2	9606.ENSP00000263257	46	36.9973	0.0766667
C10orf97	9606.ENSP00000277632	46	40.5868	0.0766667
SNIP1	9606.ENSP00000296215	46	37.2193	0.0766667
SAP30L	9606.ENSP00000297109	46	37.6846	0.0766667
RNF19A	9606.ENSP00000342667	46	39.0115	0.0766667
C1orf43	9606.ENSP00000357507	46	43.3167	0.0766667
ACP6	9606.ENSP00000358241	46	39.7175	0.0766667
REEP5	9606.ENSP00000368959	46	38.8012	0.0766667
TAOK3	9606.ENSP00000376317	46	38.0815	0.0766667
PPP1R14D	9606.ENSP00000398342	46	43.0472	0.0766667
C1orf94	9606.ENSP00000435634	46	43.2465	0.0766667
IL1RL2	9606.ENSP00000264257	45	42.5274	0.0766667
COX11	9606.ENSP00000299335	45	38.1428	0.0766667
TRMT12	9606.ENSP00000329858	45	39.6486	0.0766667
NDUFA4	9606.ENSP00000339720	45	37.7522	0.0766667
DARS2	9606.ENSP00000355086	45	38.8386	0.0766667
NAIP	9606.ENSP00000428657	45	36.4933	0.0766667
GFER	9606.ENSP00000248114	44	37.0608	0.0766667
RNF111	9606.ENSP00000288199	43	38.5693	0.0766667
SPIN1	9606.ENSP00000365019	43	36.9486	0.0766667
COX6B1	9606.ENSP00000246554	42	37.9905	0.0766667
AGPAT3	9606.ENSP00000291572	42	35.5429	0.0766667
IARS2	9606.ENSP00000303279	42	36.7282	0.0766667
MRPL49	9606.ENSP00000279242	40	37.6423	0.0766667
MYO1F	9606.ENSP00000344871	39	36.9822	0.0766667
CUL4A	9606.ENSP00000364589	38	36.9495	0.0766667
UBA3	9606.ENSP00000354340	37	37.4364	0.0766667
RCC2	9606.ENSP00000364582	36	36.4783	0.0766667
MYO5C	9606.ENSP00000261839	34	35.9807	0.0766667
CDC16	9606.ENSP00000348554	33	36.1631	0.0766667
PRPS1	9606.ENSP00000361512	32	36.3866	0.0766667
PIWIL1	9606.ENSP00000245255	48	36.6913	0.08
NPC1	9606.ENSP00000269228	47	37.1561	0.08
IL22RA1	9606.ENSP00000270800	47	37.8897	0.08
OR6A2	9606.ENSP00000330384	47	41.5219	0.08
QSOX2	9606.ENSP00000351536	47	42.1012	0.08
CCL8	9606.ENSP00000378118	47	38.4099	0.08
MKRN1	9606.ENSP00000255977	46	40.3578	0.08
ADCK4	9606.ENSP00000315118	46	39.6807	0.08
CETN1	9606.ENSP00000319052	46	35.7902	0.08
KRT76	9606.ENSP00000330101	46	36.7954	0.08
HOMER1	9606.ENSP00000334382	46	35.0416	0.08
FSCN2	9606.ENSP00000334665	46	39.6519	0.08
CXorf41	9606.ENSP00000337757	46	43.5052	0.08
HECTD3	9606.ENSP00000361245	46	38.4614	0.08
FXC1	9606.ENSP00000419704	46	39.5516	0.08
MDFI	9606.ENSP00000230321	45	39.0526	0.08
SARS	9606.ENSP00000234677	45	36.0685	0.08
FAM105A	9606.ENSP00000274217	45	42.0521	0.08
NDRG4	9606.ENSP00000377823	45	38.9608	0.08
UNC45B	9606.ENSP00000268876	44	38.7983	0.08
ERC2	9606.ENSP00000288221	44	34.7633	0.08
SPAST	9606.ENSP00000320885	44	36.4168	0.08
PITPNB	9606.ENSP00000334738	44	36.3354	0.08
NPAL3	9606.ENSP00000363520	44	41.724	0.08
HMGCL	9606.ENSP00000363614	44	36.4546	0.08
SBDS	9606.ENSP00000246868	43	36.9872	0.08
UBXN1	9606.ENSP00000294119	43	37.7881	0.08
CYC1	9606.ENSP00000317159	42	37.1269	0.08
CDC34	9606.ENSP00000215574	41	36.9516	0.08
DTL	9606.ENSP00000355958	40	36.8342	0.08
MYBL2	9606.ENSP00000217026	38	35.1662	0.08
ANAPC10	9606.ENSP00000310071	38	36.5679	0.08
ACTR8	9606.ENSP00000336842	38	35.6823	0.08
PIAS1	9606.ENSP00000249636	35	35.5979	0.08
FANCM	9606.ENSP00000267430	35	37.0692	0.08
OCRL	9606.ENSP00000360154	49	36.881	0.0833333
SLCO2B1	9606.ENSP00000289575	48	38.7159	0.0833333
F11R	9606.ENSP00000289779	48	33.8935	0.0833333
GALNT6	9606.ENSP00000348668	48	39.0142	0.0833333
EREG	9606.ENSP00000244869	47	36.6328	0.0833333
HOXB13	9606.ENSP00000290295	47	34.7357	0.0833333
SH2D3C	9606.ENSP00000317817	47	37.9779	0.0833333
TMEM217	9606.ENSP00000338164	47	44.3397	0.0833333
AMD1	9606.ENSP00000357880	47	38.1368	0.0833333
CST7	9606.ENSP00000420384	47	42.6615	0.0833333
CHMP5	9606.ENSP00000223500	46	36.6835	0.0833333
HOXB5	9606.ENSP00000239151	46	33.289	0.0833333
RAB11FIP5	9606.ENSP00000258098	46	39.9167	0.0833333
ABHD3	9606.ENSP00000289119	46	41.3254	0.0833333
TSEN34	9606.ENSP00000305524	46	40.378	0.0833333
PSD3	9606.ENSP00000324127	46	39.0447	0.0833333
BEST3	9606.ENSP00000332413	46	39.384	0.0833333
STARD13	9606.ENSP00000338785	46	36.7359	0.0833333
CUTA	9606.ENSP00000363624	46	41.4174	0.0833333
BTBD3	9606.ENSP00000367471	46	40.2151	0.0833333
PHF20L1	9606.ENSP00000378784	46	36.3744	0.0833333
FBXO5	9606.ENSP00000229758	45	37.4268	0.0833333
RGS9	9606.ENSP00000262406	45	37.7836	0.0833333
ORAOV1	9606.ENSP00000279147	45	39.923	0.0833333
KRT7	9606.ENSP00000329243	45	36.6757	0.0833333
EPB41L4B	9606.ENSP00000363694	45	41.5783	0.0833333
MAPKBP1	9606.ENSP00000393099	45	41.9303	0.0833333
GC	9606.ENSP00000421725	45	38.6517	0.0833333
NDUFB3	9606.ENSP00000237889	44	37.731	0.0833333
PIF1	9606.ENSP00000268043	44	36.6972	0.0833333
ACAA1	9606.ENSP00000333664	44	36.0262	0.0833333
LIG4	9606.ENSP00000349393	44	36.8604	0.0833333
BCCIP	9606.ENSP00000357748	44	36.2464	0.0833333
CHCHD10	9606.ENSP00000418428	44	39.4384	0.0833333
CEPT1	9606.ENSP00000349696	42	36.6872	0.0833333
POT1	9606.ENSP00000350249	41	36.6839	0.0833333
LARS2	9606.ENSP00000265537	40	36.6336	0.0833333
PGK1	9606.ENSP00000362413	40	37.1445	0.0833333
KPNA2	9606.ENSP00000332455	39	36.0981	0.0833333
BRCA1	9606.ENSP00000418960	37	35.8192	0.0833333
PGM2L1	9606.ENSP00000298198	35	36.2473	0.0833333
ERBB3	9606.ENSP00000267101	51	36.7733	0.0866667
SLC1A1	9606.ENSP00000262352	49	36.5889	0.0866667
ZADH2	9606.ENSP00000323678	47	38.9341	0.0866667
TMCO5A	9606.ENSP00000327234	47	43.1627	0.0866667
PLDN	9606.ENSP00000220531	46	38.4255	0.0866667
ZNF180	9606.ENSP00000221327	46	35.9215	0.0866667
AFM	9606.ENSP00000226355	46	41.3687	0.0866667
IL18R1	9606.ENSP00000233957	46	38.4594	0.0866667
LTBP2	9606.ENSP00000261978	46	39.0288	0.0866667
TMEM85	9606.ENSP00000267750	46	41.2298	0.0866667
CRNN	9606.ENSP00000271835	46	43.3449	0.0866667
KIAA1429	9606.ENSP00000297591	46	39.6773	0.0866667
KCNRG	9606.ENSP00000324191	46	42.827	0.0866667
EXOC1	9606.ENSP00000326514	46	36.7675	0.0866667
XKR4	9606.ENSP00000328326	46	39.4367	0.0866667
ARHGAP12	9606.ENSP00000345808	46	37.1034	0.0866667
TMEM63A	9606.ENSP00000355800	46	41.3541	0.0866667
IFI16	9606.ENSP00000357113	46	39.3825	0.0866667
PMP22CD	9606.ENSP00000364166	46	44.3948	0.0866667
ALKBH5	9606.ENSP00000382091	46	42.5025	0.0866667
CCBE1	9606.ENSP00000404464	46	42.2488	0.0866667
PRPH	9606.ENSP00000257860	45	41.1482	0.0866667
CRYGC	9606.ENSP00000282141	45	41.4931	0.0866667
CHRNB1	9606.ENSP00000304290	45	39.1486	0.0866667
NPTXR	9606.ENSP00000327545	45	37.7284	0.0866667
TRIM49	9606.ENSP00000327604	45	41.6126	0.0866667
GJB5	9606.ENSP00000340811	44	41.1027	0.0866667
CNNM2	9606.ENSP00000358894	44	37.2989	0.0866667
CMKLR1	9606.ENSP00000311733	43	36.7801	0.0866667
WRN	9606.ENSP00000298139	42	36.4893	0.0866667
SPAG5	9606.ENSP00000323300	42	37.3796	0.0866667
ACSS2	9606.ENSP00000253382	40	37.1617	0.0866667
TUBG1	9606.ENSP00000251413	39	35.4547	0.0866667
PBK	9606.ENSP00000301905	39	34.9653	0.0866667
EXO1	9606.ENSP00000311873	39	36.9761	0.0866667
YAP1	9606.ENSP00000282441	38	36.9308	0.0866667
CSN2	9606.ENSP00000299259	38	35.3601	0.0866667
ITGB3BP	9606.ENSP00000360133	38	36.9444	0.0866667
DKC1	9606.ENSP00000358563	37	36.4707	0.0866667
SMC2	9606.ENSP00000286398	35	35.7005	0.0866667
CDC14A	9606.ENSP00000354916	30	35.7769	0.0866667
PIP4K2A	9606.ENSP00000365757	26	36.1427	0.0866667
LSM8	9606.ENSP00000249299	47	37.1291	0.09
ANG	9606.ENSP00000336762	47	37.1654	0.09
NPDC1	9606.ENSP00000360660	47	40.901	0.09
MYOC	9606.ENSP00000037502	46	36.4845	0.09
WFDC1	9606.ENSP00000219454	46	38.6913	0.09
LTBP2	9606.ENSP00000261978	46	47.3429	0.09
DBC1	9606.ENSP00000265922	46	38.2384	0.09
LALBA	9606.ENSP00000301046	46	41.6598	0.09
ATP11C	9606.ENSP00000332756	46	36.2756	0.09
TLX1	9606.ENSP00000359215	46	33.8839	0.09
POU3F4	9606.ENSP00000362296	46	36.4535	0.09
SNPH	9606.ENSP00000371297	46	37.9466	0.09
TMEM158	9606.ENSP00000422431	46	41.4468	0.09
FAM123A	9606.ENSP00000426528	46	41.4463	0.09
PIGV	9606.ENSP00000078527	45	38.2472	0.09
GOLGA5	9606.ENSP00000163416	45	38.6413	0.09
CDKL3	9606.ENSP00000265334	45	42.4839	0.09
MS4A3	9606.ENSP00000278865	45	42.4457	0.09
C10orf28	9606.ENSP00000298999	45	37.9154	0.09
SEZ6	9606.ENSP00000312942	45	41.5844	0.09
ADI1	9606.ENSP00000333666	45	38.8927	0.09
BMF	9606.ENSP00000346697	45	39.1948	0.09
SASH3	9606.ENSP00000349359	45	43.7994	0.09
CERCAM	9606.ENSP00000361929	45	41.0641	0.09
UBE2E2	9606.ENSP00000379931	45	37.8024	0.09
FAM19A2	9606.ENSP00000393987	45	41.9044	0.09
SPRN	9606.ENSP00000433712	45	37.9169	0.09
NDUFS6	9606.ENSP00000274137	44	37.2388	0.09
COBLL1	9606.ENSP00000341360	44	41.7562	0.09
BRD7	9606.ENSP00000378181	44	36.983	0.09
ARL15	9606.ENSP00000433427	44	38.181	0.09
KIAA0141	9606.ENSP00000194118	43	36.83	0.09
HBE1	9606.ENSP00000292896	43	37.5948	0.09
SGPL1	9606.ENSP00000362298	43	37.884	0.09
PSME3	9606.ENSP00000293362	42	36.2708	0.09
ECHS1	9606.ENSP00000357535	42	36.6235	0.09
POLR3A	9606.ENSP00000361446	42	36.4728	0.09
RLF	9606.ENSP00000361857	42	35.6661	0.09
PLD1	9606.ENSP00000342793	41	36.0938	0.09
TFAM	9606.ENSP00000420588	41	35.6218	0.09
CCNI	9606.ENSP00000237654	40	36.3999	0.09
FOXJ1	9606.ENSP00000323880	40	35.094	0.09
FKBP2	9606.ENSP00000310935	39	37.3296	0.09
EIF1AY	9606.ENSP00000354722	39	39.1322	0.09
MELK	9606.ENSP00000298048	38	35.2695	0.09
ERCC6	9606.ENSP00000348089	38	36.6399	0.09
SUGT1	9606.ENSP00000367208	38	37.7505	0.09
SETDB1	9606.ENSP00000271640	37	34.8434	0.09
MYO1C	9606.ENSP00000352834	33	36.0831	0.09
LTA4H	9606.ENSP00000228740	48	37.489	0.0933333
FAM155B	9606.ENSP00000252338	48	36.9039	0.0933333
TXNDC10	9606.ENSP00000299608	47	36.2768	0.0933333
QARS	9606.ENSP00000307567	47	36.8725	0.0933333
YIPF3	9606.ENSP00000361499	47	39.5221	0.0933333
SIPA1L3	9606.ENSP00000222345	46	39.5356	0.0933333
TMEM160	9606.ENSP00000253047	46	41.1453	0.0933333
ZDHHC5	9606.ENSP00000287169	46	40.2515	0.0933333
CDH15	9606.ENSP00000289746	46	37.5156	0.0933333
YOD1	9606.ENSP00000326813	46	39.4296	0.0933333
MTF1	9606.ENSP00000327465	46	40.8707	0.0933333
GPR19	9606.ENSP00000333744	46	43.5195	0.0933333
STARD3	9606.ENSP00000337446	46	39.0101	0.0933333
NOS2	9606.ENSP00000341021	46	38.4053	0.0933333
MORC4	9606.ENSP00000347821	46	40.5149	0.0933333
ZDHHC9	9606.ENSP00000349689	46	39.0131	0.0933333
GIN1	9606.ENSP00000381970	46	42.6725	0.0933333
BTNL2	9606.ENSP00000419512	46	42.615	0.0933333
PAIP2	9606.ENSP00000265192	45	40.2714	0.0933333
PRUNE	9606.ENSP00000271620	45	41.3256	0.0933333
ZER1	9606.ENSP00000291900	45	41.3216	0.0933333
IL17RD	9606.ENSP00000296318	45	40.9164	0.0933333
CNTNAP3	9606.ENSP00000297668	45	38.2491	0.0933333
GNGT2	9606.ENSP00000300406	45	37.7724	0.0933333
PLCXD3	9606.ENSP00000333751	45	40.086	0.0933333
ABLIM1	9606.ENSP00000338190	45	38.5242	0.0933333
PNMA3	9606.ENSP00000359286	45	42.2773	0.0933333
ASIP	9606.ENSP00000364092	45	39.2024	0.0933333
AREG	9606.ENSP00000370227	45	43.3781	0.0933333
GBA3	9606.ENSP00000471397	45	38.2715	0.0933333
MLL3	9606.ENSP00000262189	44	35.4351	0.0933333
WNK2	9606.ENSP00000297954	44	38.6329	0.0933333
CCDC68	9606.ENSP00000337209	44	41.57	0.0933333
ACSL5	9606.ENSP00000348429	44	37.355	0.0933333
PCNT	9606.ENSP00000352572	44	36.1602	0.0933333
CRLS1	9606.ENSP00000368140	44	35.5628	0.0933333
ABCC9	9606.ENSP00000261200	43	36.8452	0.0933333
EMX2	9606.ENSP00000358202	43	34.2599	0.0933333
ALDH8A1	9606.ENSP00000265605	42	37.0793	0.0933333
MRPL11	9606.ENSP00000308897	41	38.3167	0.0933333
CCNG1	9606.ENSP00000344635	41	35.9182	0.0933333
MYL6	9606.ENSP00000446714	41	36.2746	0.0933333
ANLN	9606.ENSP00000265748	39	36.6689	0.0933333
SARS2	9606.ENSP00000472847	37	35.9228	0.0933333
CCNB3	9606.ENSP00000276014	35	36.0297	0.0933333
ORC2L	9606.ENSP00000234296	33	35.817	0.0933333
EIF1	9606.ENSP00000419449	49	39.1364	0.0966667
CBLC	9606.ENSP00000270279	48	38.249	0.0966667
CPLX2	9606.ENSP00000352544	48	39.0997	0.0966667
IRX3	9606.ENSP00000331608	47	34.6463	0.0966667
PRPS2	9606.ENSP00000381504	47	36.9057	0.0966667
UBE2J1	9606.ENSP00000451261	47	36.8637	0.0966667
TUSC2	9606.ENSP00000232496	46	42.256	0.0966667
NEO1	9606.ENSP00000261908	46	37.2326	0.0966667
ADAM22	9606.ENSP00000265727	46	39.3052	0.0966667
GGA2	9606.ENSP00000311962	46	37.4641	0.0966667
C7orf29	9606.ENSP00000343242	46	43.8355	0.0966667
CD163	9606.ENSP00000352071	46	38.7781	0.0966667
GOLGA1	9606.ENSP00000362656	46	38.2508	0.0966667
MYBBP1A	9606.ENSP00000370968	46	36.1222	0.0966667
ERGIC1	9606.ENSP00000377374	46	38.7458	0.0966667
GTF2IRD1	9606.ENSP00000397566	46	39.0469	0.0966667
PNN	9606.ENSP00000216832	45	38.641	0.0966667
TNP1	9606.ENSP00000236979	45	38.944	0.0966667
WDSOF1	9606.ENSP00000297579	45	36.5004	0.0966667
KCNS3	9606.ENSP00000305824	45	37.1743	0.0966667
GLB1	9606.ENSP00000306920	45	36.9001	0.0966667
LARP1	9606.ENSP00000336721	45	37.4451	0.0966667
THYN1	9606.ENSP00000341657	45	41.4271	0.0966667
LRRC20	9606.ENSP00000348043	45	40.8177	0.0966667
SCD	9606.ENSP00000359380	45	36.5568	0.0966667
C8B	9606.ENSP00000360281	45	40.8353	0.0966667
UBR4	9606.ENSP00000364403	45	37.5867	0.0966667
GRIPAP1	9606.ENSP00000365624	45	41.9823	0.0966667
TTC21A	9606.ENSP00000398211	45	38.5168	0.0966667
PGGT1B	9606.ENSP00000404676	45	37.4632	0.0966667
A1BG	9606.ENSP00000263100	44	37.8314	0.0966667
C10orf12	9606.ENSP00000286067	44	42.4508	0.0966667
ZNF498	9606.ENSP00000334800	44	36.2307	0.0966667
ZP4	9606.ENSP00000355529	44	39.9973	0.0966667
C6orf66	9606.ENSP00000358272	44	38.8471	0.0966667
ZNF528	9606.ENSP00000353652	43	36.0192	0.0966667
MYST2	9606.ENSP00000259021	41	34.3533	0.0966667
RBBP5	9606.ENSP00000264515	41	35.1345	0.0966667
NDUFA1	9606.ENSP00000360492	41	36.9443	0.0966667
VAPB	9606.ENSP00000417175	38	37.3278	0.0966667
ARL6IP5	9606.ENSP00000273258	46	38.143	0.1
PRODH2	9606.ENSP00000301175	46	37.7655	0.1
PLSCR3	9606.ENSP00000316021	46	38.7126	0.1
SH2B1	9606.ENSP00000321221	46	37.2544	0.1
CACNA1H	9606.ENSP00000334198	46	37.4389	0.1
C9orf78	9606.ENSP00000361524	46	39.8128	0.1
ADAM8	9606.ENSP00000453302	46	38.5495	0.1
KCTD9	9606.ENSP00000221200	45	38.2649	0.1
TSPAN8	9606.ENSP00000247829	45	37.4081	0.1
SHFM1	9606.ENSP00000248566	45	36.9783	0.1
PREPL	9606.ENSP00000260648	45	39.6818	0.1
CLDN17	9606.ENSP00000286808	45	40.637	0.1
CDCA7	9606.ENSP00000306968	45	38.8578	0.1
C1orf58	9606.ENSP00000343742	45	41.4126	0.1
AKAP14	9606.ENSP00000360485	45	43.3134	0.1
CCDC64	9606.ENSP00000380690	45	41.5393	0.1
USP34	9606.ENSP00000381577	45	37.5849	0.1
INO80D	9606.ENSP00000384198	45	40.376	0.1
COPS3	9606.ENSP00000280557	44	38.5521	0.1
LOH12CR1	9606.ENSP00000321546	44	41.0255	0.1
ARFRP1	9606.ENSP00000326884	44	38.0987	0.1
CUX1	9606.ENSP00000353401	44	36.3966	0.1
CUX1	9606.ENSP00000353401	44	61.1278	0.1
PRSS35	9606.ENSP00000358714	44	41.2853	0.1
PSMB8	9606.ENSP00000364016	44	39.4991	0.1
GRIP1	9606.ENSP00000381098	44	35.6743	0.1
KDSR	9606.ENSP00000385083	44	38.0533	0.1
TMEM49	9606.ENSP00000262291	43	36.5812	0.1
IFT80	9606.ENSP00000312778	43	36.6294	0.1
ETV1	9606.ENSP00000385551	43	35.3926	0.1
COX6A1	9606.ENSP00000229379	42	38.5648	0.1
SPATA5	9606.ENSP00000274008	42	37.1984	0.1
CPSF4	9606.ENSP00000292476	41	36.4872	0.1
DTYMK	9606.ENSP00000304802	41	35.6797	0.1
EGR4	9606.ENSP00000445626	41	35.6443	0.1
ORC5L	9606.ENSP00000297431	40	36.0834	0.1
UQCRC1	9606.ENSP00000203407	39	36.9341	0.1
PGD	9606.ENSP00000270776	39	37.007	0.1
NCALD	9606.ENSP00000220931	37	36.4583	0.1
FMR1	9606.ENSP00000359506	37	35.3675	0.1
POLE	9606.ENSP00000322570	33	36.0324	0.1
RPA2	9606.ENSP00000363021	32	35.644	0.1
MSH3	9606.ENSP00000265081	31	35.4911	0.1
TSPAN31	9606.ENSP00000257910	46	40.2915	0.103333
LTBP2	9606.ENSP00000261978	46	47.3429	0.103333
ARID3A	9606.ENSP00000263620	46	36.3742	0.103333
CORIN	9606.ENSP00000273857	46	37.8371	0.103333
BDH2	9606.ENSP00000296424	46	37.42	0.103333
RNF32	9606.ENSP00000315950	46	40.2535	0.103333
RFPL1	9606.ENSP00000346342	46	40.7036	0.103333
SESN1	9606.ENSP00000393762	46	36.9611	0.103333
SNX13	9606.ENSP00000398789	46	42.3649	0.103333
CLCA1	9606.ENSP00000234701	45	38.9743	0.103333
RASA4	9606.ENSP00000262940	45	38.2807	0.103333
TMEM140	9606.ENSP00000275767	45	42.6171	0.103333
SFRS15	9606.ENSP00000286835	45	37.2916	0.103333
RPP25	9606.ENSP00000317691	45	39.9223	0.103333
SPRR4	9606.ENSP00000332163	45	43.2928	0.103333
PCMT1	9606.ENSP00000356348	45	37.0749	0.103333
NUFIP1	9606.ENSP00000368459	45	37.6087	0.103333
TAX1BP1	9606.ENSP00000379612	45	38.8774	0.103333
USP34	9606.ENSP00000431876	45	40.1581	0.103333
NFIC	9606.ENSP00000465655	45	35.8748	0.103333
MPO	9606.ENSP00000225275	44	39.0688	0.103333
NXT1	9606.ENSP00000254998	44	38.2393	0.103333
HNMT	9606.ENSP00000280097	44	36.3057	0.103333
TSC1	9606.ENSP00000298552	44	35.839	0.103333
CAPZA2	9606.ENSP00000354947	44	36.4803	0.103333
TBX19	9606.ENSP00000356795	44	35.0755	0.103333
HMGB3	9606.ENSP00000359393	44	35.8184	0.103333
E2F4	9606.ENSP00000368686	44	35.0913	0.103333
FBXO16	9606.ENSP00000369604	44	41.8597	0.103333
IDI1	9606.ENSP00000370748	44	37.9257	0.103333
PSMB4	9606.ENSP00000290541	43	37.5803	0.103333
ZNF250	9606.ENSP00000292579	43	35.8991	0.103333
ALG2	9606.ENSP00000417764	43	37.2863	0.103333
EXOC4	9606.ENSP00000253861	42	37.2732	0.103333
GPN1	9606.ENSP00000264718	42	37.7021	0.103333
USP8	9606.ENSP00000302239	42	38.0447	0.103333
CYCS	9606.ENSP00000307786	42	36.7938	0.103333
COQ2	9606.ENSP00000310873	42	36.8469	0.103333
E2F2	9606.ENSP00000355249	42	35.1229	0.103333
TUBG2	9606.ENSP00000251412	39	35.2681	0.103333
GDF3	9606.ENSP00000331745	39	34.4789	0.103333
DDX21	9606.ENSP00000346120	39	36.58	0.103333
PRMT1	9606.ENSP00000406162	39	35.7887	0.103333
WDR73	9606.ENSP00000387982	38	34.1575	0.103333
XRCC5	9606.ENSP00000375977	37	35.8475	0.103333
PIP5K1A	9606.ENSP00000357883	36	36.3764	0.103333
ATM	9606.ENSP00000278616	35	35.5441	0.103333
SUPT16H	9606.ENSP00000216297	34	35.5015	0.103333
MYH3	9606.ENSP00000226209	34	36.0469	0.103333
ACTR1A	9606.ENSP00000358921	34	36.0679	0.103333
CDC25A	9606.ENSP00000303706	31	35.3796	0.103333
BRCA2	9606.ENSP00000369497	30	35.3972	0.103333
CDC7	9606.ENSP00000234626	27	35.9568	0.103333
SLC17A6	9606.ENSP00000263160	46	36.611	0.106667
PDC	9606.ENSP00000342033	46	37.9883	0.106667
MYOZ1	9606.ENSP00000352272	46	38.2772	0.106667
COL9A2	9606.ENSP00000361834	46	37.5135	0.106667
FANCG	9606.ENSP00000367910	46	36.95	0.106667
C18orf55	9606.ENSP00000169551	45	39.5094	0.106667
ASPHD2	9606.ENSP00000215906	45	41.5779	0.106667
PGLS	9606.ENSP00000252603	45	35.9595	0.106667
C20orf160	9606.ENSP00000262659	45	42.5809	0.106667
ATP5G3	9606.ENSP00000284727	45	36.8006	0.106667
NAGS	9606.ENSP00000293404	45	36.8454	0.106667
GARNL1	9606.ENSP00000302647	45	37.5609	0.106667
RNASE2	9606.ENSP00000303276	45	38.7129	0.106667
SPAG16	9606.ENSP00000332592	45	39.1391	0.106667
SLC43A3	9606.ENSP00000337561	45	38.9845	0.106667
KIAA0907	9606.ENSP00000357304	45	42.4911	0.106667
GTF3C5	9606.ENSP00000361180	45	37.8032	0.106667
TTC8	9606.ENSP00000370031	45	37.5506	0.106667
GP2	9606.ENSP00000370767	45	38.0251	0.106667
PICALM	9606.ENSP00000377015	45	37.5814	0.106667
AMPD3	9606.ENSP00000379802	45	37.6293	0.106667
RBM35A	9606.ENSP00000405738	45	38.7989	0.106667
DBNL	9606.ENSP00000417653	45	37.7192	0.106667
C16orf61	9606.ENSP00000219400	44	40.8419	0.106667
MTERF	9606.ENSP00000248643	44	38.6384	0.106667
ATP1B3	9606.ENSP00000286371	44	38.1035	0.106667
ANO10	9606.ENSP00000292246	44	40.1167	0.106667
FIBCD1	9606.ENSP00000361413	44	42.0218	0.106667
PRG3	9606.ENSP00000364005	44	40.8731	0.106667
FAM23B	9606.ENSP00000414144	44	43.4118	0.106667
LSAMP	9606.ENSP00000419000	44	40.8826	0.106667
TMEM33	9606.ENSP00000422473	44	38.9248	0.106667
AP3M2	9606.ENSP00000174653	43	38.3015	0.106667
S100A6	9606.ENSP00000357708	43	37.0256	0.106667
WDR48	9606.ENSP00000307491	42	37.4783	0.106667
POLH	9606.ENSP00000361310	42	37.2067	0.106667
DNAJC6	9606.ENSP00000378735	42	36.6764	0.106667
DPAGT1	9606.ENSP00000346142	41	36.5305	0.106667
SCGN	9606.ENSP00000367197	38	36.1151	0.106667
PMS1	9606.ENSP00000406490	38	36.1582	0.106667
CPSF3	9606.ENSP00000238112	37	36.5401	0.106667
UQCRC2	9606.ENSP00000268379	35	36.0729	0.106667
EWSR1	9606.ENSP00000400142	35	35.2562	0.106667
MYO1B	9606.ENSP00000306382	34	36.427	0.106667
SSRP1	9606.ENSP00000278412	29	35.4391	0.106667
ATP5G2	9606.ENSP00000377878	48	36.6803	0.11
SPA17	9606.ENSP00000227135	47	40.2203	0.11
HOXC13	9606.ENSP00000243056	46	34.3937	0.11
GNPDA2	9606.ENSP00000295448	46	35.8645	0.11
MAFG	9606.ENSP00000350369	46	38.3896	0.11
AVPI1	9606.ENSP00000359660	46	38.3897	0.11
PRKAB2	9606.ENSP00000254101	45	35.9247	0.11
GARNL4	9606.ENSP00000254695	45	38.7191	0.11
KHDC1	9606.ENSP00000257765	45	44.7203	0.11
KLF1	9606.ENSP00000264834	45	35.4963	0.11
CMTM2	9606.ENSP00000268595	45	41.8945	0.11
SLN	9606.ENSP00000304707	45	39.9523	0.11
USP20	9606.ENSP00000313811	45	36.3422	0.11
DLG4	9606.ENSP00000321537	45	35.0945	0.11
MRPL40	9606.ENSP00000333401	45	37.8468	0.11
CCDC151	9606.ENSP00000348757	45	42.9196	0.11
RNF186	9606.ENSP00000364263	45	41.4834	0.11
ATP6V1C1	9606.ENSP00000379203	45	38.1903	0.11
MUSTN1	9606.ENSP00000410910	45	41.6894	0.11
SPAG7	9606.ENSP00000206020	44	41.0644	0.11
ADAM19	9606.ENSP00000257527	44	38.4462	0.11
BARD1	9606.ENSP00000260947	44	36.8858	0.11
NAALAD2	9606.ENSP00000432481	44	40.9045	0.11
FAF2	9606.ENSP00000261942	43	37.9049	0.11
IRF2BP1	9606.ENSP00000307265	43	40.2861	0.11
C22orf36	9606.ENSP00000320520	43	41.5942	0.11
LRRIQ3	9606.ENSP00000346414	43	36.8039	0.11
DNAJC11	9606.ENSP00000366800	43	36.765	0.11
ZNF169	9606.ENSP00000378792	43	35.8974	0.11
CSDA	9606.ENSP00000228251	42	36.3768	0.11
PSME4	9606.ENSP00000384211	42	37.4733	0.11
RUSC1	9606.ENSP00000357336	41	37.7941	0.11
XPO1	9606.ENSP00000384863	38	35.9205	0.11
SMC4	9606.ENSP00000341382	32	35.5658	0.11
PDGFC	9606.ENSP00000422464	47	37.8243	0.113333
FUT6	9606.ENSP00000286955	46	39.036	0.113333
TTLL10	9606.ENSP00000368591	46	39.261	0.113333
NFATC4	9606.ENSP00000388910	46	35.7093	0.113333
RHBDD2	9606.ENSP00000006777	45	40.8982	0.113333
PDZD11	9606.ENSP00000239666	45	41.6983	0.113333
DGCR2	9606.ENSP00000263196	45	42.5287	0.113333
SLC24A3	9606.ENSP00000333519	45	39.6464	0.113333
SGCD	9606.ENSP00000338343	45	36.9365	0.113333
DAK	9606.ENSP00000378360	45	39.1683	0.113333
PCDHB5	9606.ENSP00000231134	44	41.3012	0.113333
BCAR3	9606.ENSP00000260502	44	38.7932	0.113333
ZDHHC19	9606.ENSP00000296326	44	40.6839	0.113333
SSSCA1	9606.ENSP00000312318	44	38.0856	0.113333
CA8	9606.ENSP00000314407	44	38.1738	0.113333
RCAN2	9606.ENSP00000329454	44	37.1412	0.113333
CASQ1	9606.ENSP00000357057	44	37.8822	0.113333
ITGBL1	9606.ENSP00000365351	44	39.4169	0.113333
ZMYM2	9606.ENSP00000372322	44	36.4306	0.113333
FAM133B	9606.ENSP00000398401	44	41.6574	0.113333
MICALL1	9606.ENSP00000215957	43	37.9543	0.113333
FNTB	9606.ENSP00000246166	43	37.1544	0.113333
VIL1	9606.ENSP00000248444	43	36.0953	0.113333
CKMT2	9606.ENSP00000254035	43	37.0342	0.113333
GPSM2	9606.ENSP00000264126	43	37.257	0.113333
FAM152A	9606.ENSP00000306528	43	37.1484	0.113333
EYA4	9606.ENSP00000347294	43	36.9908	0.113333
CDK7	9606.ENSP00000256443	42	35.3535	0.113333
TRMT11	9606.ENSP00000333934	41	36.6605	0.113333
MUS81	9606.ENSP00000307853	40	37.3507	0.113333
POLE2	9606.ENSP00000216367	39	37.0073	0.113333
GSPT1	9606.ENSP00000398131	36	36.51	0.113333
YWHAH	9606.ENSP00000248975	31	34.7057	0.113333
UTP23	9606.ENSP00000308332	48	36.6411	0.116667
DHCR7	9606.ENSP00000347717	47	36.281	0.116667
KCNJ8	9606.ENSP00000240662	46	38.1196	0.116667
C1orf158	9606.ENSP00000288048	46	44.6677	0.116667
FTSJD2	9606.ENSP00000362550	46	42.7374	0.116667
VPS52	9606.ENSP00000409952	46	37.0161	0.116667
C7orf36	9606.ENSP00000223273	45	43.8955	0.116667
FAM130A1	9606.ENSP00000228515	45	42.6362	0.116667
ACSBG2	9606.ENSP00000252669	45	38.0903	0.116667
PNMT	9606.ENSP00000269582	45	37.4108	0.116667
GALM	9606.ENSP00000272252	45	37.8017	0.116667
C17orf53	9606.ENSP00000313500	45	40.5335	0.116667
ANO9	9606.ENSP00000332788	45	41.9257	0.116667
PXK	9606.ENSP00000348472	45	38.2929	0.116667
DMBT1	9606.ENSP00000357905	45	39.3879	0.116667
HEYL	9606.ENSP00000361943	45	37.1289	0.116667
WWC3	9606.ENSP00000370242	45	38.9063	0.116667
DNTTIP2	9606.ENSP00000411010	45	36.9497	0.116667
FGF21	9606.ENSP00000222157	44	35.6707	0.116667
C2orf49	9606.ENSP00000258457	44	39.8678	0.116667
C13orf39	9606.ENSP00000267273	44	37.8521	0.116667
LEFTY1	9606.ENSP00000272134	44	34.6965	0.116667
RYK	9606.ENSP00000296084	44	36.2744	0.116667
FOLR1	9606.ENSP00000308137	44	40.7431	0.116667
ANO2	9606.ENSP00000314048	44	37.424	0.116667
RASSF5	9606.ENSP00000347443	44	39.7285	0.116667
FBXL3	9606.ENSP00000347834	44	40.1679	0.116667
HIST1H2BK	9606.ENSP00000349430	44	36.2912	0.116667
CCDC76	9606.ENSP00000359160	44	41.5447	0.116667
XKR8	9606.ENSP00000362991	44	41.2865	0.116667
AHNAK	9606.ENSP00000367263	44	41.5128	0.116667
DEFB126	9606.ENSP00000371835	44	42.609	0.116667
RUNDC3A	9606.ENSP00000410862	44	40.8829	0.116667
SPCS3	9606.ENSP00000427463	44	39.8988	0.116667
HDAC7	9606.ENSP00000080059	43	34.6945	0.116667
POU4F2	9606.ENSP00000281321	43	36.167	0.116667
ZNF565	9606.ENSP00000306869	43	35.8928	0.116667
HIP1	9606.ENSP00000336747	43	37.4619	0.116667
PLD3	9606.ENSP00000348901	43	37.0428	0.116667
SMC1B	9606.ENSP00000350036	43	35.9546	0.116667
TOMM7	9606.ENSP00000351214	43	39.1644	0.116667
ANKRD16	9606.ENSP00000369434	43	36.2771	0.116667
TMC5	9606.ENSP00000379531	42	39.0415	0.116667
HIST1H2BG	9606.ENSP00000366962	41	35.9921	0.116667
GJA1	9606.ENSP00000282561	39	35.4613	0.116667
ERCC2	9606.ENSP00000375809	39	36.8365	0.116667
UBA2	9606.ENSP00000246548	38	37.4902	0.116667
ASF1B	9606.ENSP00000263382	38	35.2561	0.116667
ZNF148	9606.ENSP00000353863	38	35.111	0.116667
UBE4B	9606.ENSP00000343001	37	37.8031	0.116667
BBS10	9606.ENSP00000376946	37	36.1333	0.116667
PMPCB	9606.ENSP00000249269	36	36.5371	0.116667
KAT5	9606.ENSP00000340330	31	34.855	0.116667
REV3L	9606.ENSP00000351697	30	36.0128	0.116667
CSNK1D	9606.ENSP00000324464	27	35.7479	0.116667
ASCC3	9606.ENSP00000358159	49	37.2499	0.12
FTCD	9606.ENSP00000291670	47	37.3962	0.12
CLDND2	9606.ENSP00000291715	46	42.8531	0.12
ECEL1	9606.ENSP00000302051	46	37.4388	0.12
ARPC5	9606.ENSP00000352918	46	36.6244	0.12
MGAT5	9606.ENSP00000281923	45	37.8497	0.12
SSH3	9606.ENSP00000312081	45	35.6801	0.12
PLEKHH1	9606.ENSP00000330278	45	40.0975	0.12
KCNK7	9606.ENSP00000344820	45	37.8248	0.12
PEF1	9606.ENSP00000362807	45	37.9503	0.12
CRYZL1	9606.ENSP00000370966	45	36.4078	0.12
FDX1L	9606.ENSP00000377311	45	37.3649	0.12
OGFOD1	9606.ENSP00000457258	45	37.8119	0.12
SCGB2A2	9606.ENSP00000227918	44	40.842	0.12
PACSIN1	9606.ENSP00000244458	44	36.321	0.12
SLC35F5	9606.ENSP00000245680	44	39.1705	0.12
SLC27A1	9606.ENSP00000252595	44	36.381	0.12
C1QL1	9606.ENSP00000253407	44	42.0827	0.12
IL1F5	9606.ENSP00000259212	44	41.6274	0.12
DEF8	9606.ENSP00000268676	44	40.2067	0.12
KRT27	9606.ENSP00000301656	44	42.0356	0.12
CALB2	9606.ENSP00000307508	44	36.0213	0.12
MRPS31	9606.ENSP00000315397	44	41.3664	0.12
PHYHIP	9606.ENSP00000320017	44	41.3805	0.12
NLGN1	9606.ENSP00000354541	44	37.1345	0.12
OPN3	9606.ENSP00000355512	44	36.9669	0.12
FBXL10	9606.ENSP00000366271	44	35.7416	0.12
XK	9606.ENSP00000367879	44	43.3862	0.12
C1QTNF2	9606.ENSP00000377545	44	40.1978	0.12
SPATA22	9606.ENSP00000380354	44	42.8052	0.12
MBD3	9606.ENSP00000156825	43	33.8621	0.12
BTBD2	9606.ENSP00000255608	43	39.8872	0.12
RAB33A	9606.ENSP00000257017	43	37.3201	0.12
COPS7B	9606.ENSP00000272995	43	38.6041	0.12
HNRNPU	9606.ENSP00000283179	43	36.3504	0.12
CLDN15	9606.ENSP00000308870	43	38.9801	0.12
FBXL5	9606.ENSP00000344866	43	39.2773	0.12
RABEPK	9606.ENSP00000362639	43	37.549	0.12
OFD1	9606.ENSP00000344314	42	36.3064	0.12
HECTD1	9606.ENSP00000382269	42	37.7864	0.12
LMNB2	9606.ENSP00000462730	42	36.4587	0.12
ETFDH	9606.ENSP00000426638	39	36.9876	0.12
UBE2V2	9606.ENSP00000428209	38	38.7388	0.12
CBX3	9606.ENSP00000336687	35	35.2301	0.12
PSMD14	9606.ENSP00000386541	29	36.2655	0.12
CEP97	9606.ENSP00000342510	48	36.5441	0.123333
COL17A1	9606.ENSP00000340937	47	37.8559	0.123333
CD274	9606.ENSP00000370989	47	37.5934	0.123333
KDELR2	9606.ENSP00000258739	46	36.9177	0.123333
ZNF536	9606.ENSP00000347730	46	35.8909	0.123333
TNFRSF6B	9606.ENSP00000359013	46	41.0363	0.123333
KIAA1033	9606.ENSP00000328062	45	39.3306	0.123333
CLK2	9606.ENSP00000354856	45	37.4444	0.123333
IPP	9606.ENSP00000379739	45	38.6058	0.123333
C20orf29	9606.ENSP00000246041	44	39.7052	0.123333
VPS13C	9606.ENSP00000261517	44	38.5718	0.123333
COQ9	9606.ENSP00000262507	44	38.6619	0.123333
CSRP3	9606.ENSP00000265968	44	37.2606	0.123333
ATP6V0D1	9606.ENSP00000290949	44	37.5999	0.123333
ERAF	9606.ENSP00000307199	44	40.2636	0.123333
C1orf173	9606.ENSP00000322609	44	42.4084	0.123333
PLXDC1	9606.ENSP00000323927	44	38.6238	0.123333
PRR19	9606.ENSP00000342709	44	42.4751	0.123333
C2orf18	9606.ENSP00000345528	44	40.3498	0.123333
FAR2	9606.ENSP00000182377	43	39.9574	0.123333
PGS1	9606.ENSP00000262764	43	35.7579	0.123333
FIGN	9606.ENSP00000333836	43	36.7349	0.123333
ELSPBP1	9606.ENSP00000340660	43	35.953	0.123333
TMEM100	9606.ENSP00000395328	43	40.5593	0.123333
DHX30	9606.ENSP00000405620	43	36.3483	0.123333
TRO	9606.ENSP00000173898	41	35.4324	0.123333
RFX3	9606.ENSP00000371434	41	34.8235	0.123333
SCD5	9606.ENSP00000316329	40	37.1262	0.123333
PDSS1	9606.ENSP00000365388	40	36.8858	0.123333
PCCA	9606.ENSP00000365462	40	36.5656	0.123333
RCL1	9606.ENSP00000371169	40	36.4698	0.123333
UBE2I	9606.ENSP00000324897	39	36.1339	0.123333
SETD2	9606.ENSP00000386759	39	34.9189	0.123333
BMI1	9606.ENSP00000365851	36	35.6587	0.123333
TAOK1	9606.ENSP00000261716	35	36.9737	0.123333
GNPTG	9606.ENSP00000204679	45	38.3533	0.126667
INSL4	9606.ENSP00000239316	45	40.5836	0.126667
SLC13A4	9606.ENSP00000297282	45	38.2671	0.126667
DEF6	9606.ENSP00000319831	45	41.1089	0.126667
RNASE11	9606.ENSP00000338288	45	43.687	0.126667
UBL5	9606.ENSP00000351492	45	38.7155	0.126667
PLSCR2	9606.ENSP00000420132	45	38.6069	0.126667
PHF17	9606.ENSP00000226319	44	37.0503	0.126667
INSIG2	9606.ENSP00000245787	44	35.7966	0.126667
RFXAP	9606.ENSP00000255476	44	38.5537	0.126667
LTBP3	9606.ENSP00000261978	44	48.0611	0.126667
MGAT4A	9606.ENSP00000264968	44	42.3054	0.126667
PMP22	9606.ENSP00000308937	44	37.4153	0.126667
ITGB1BP1	9606.ENSP00000347504	44	39.1613	0.126667
METTL9	9606.ENSP00000350874	44	40.5805	0.126667
EXOSC9	9606.ENSP00000368984	44	37.1208	0.126667
RIMS1	9606.ENSP00000428417	44	31.6464	0.126667
FBXO30	9606.ENSP00000237281	43	41.4126	0.126667
CNPY4	9606.ENSP00000262932	43	41.2096	0.126667
BBS7	9606.ENSP00000264499	43	36.5575	0.126667
WDR32	9606.ENSP00000366953	43	39.6094	0.126667
MIB1	9606.ENSP00000261537	42	36.9469	0.126667
ACSL3	9606.ENSP00000350012	42	37.1424	0.126667
ZNF44	9606.ENSP00000348419	41	35.573	0.126667
SUFU	9606.ENSP00000358918	41	36.3968	0.126667
CALM3	9606.ENSP00000349467	40	36.1262	0.126667
PNPT1	9606.ENSP00000393953	39	36.3978	0.126667
NDUFS1	9606.ENSP00000392709	36	36.6979	0.126667
WNT5A	9606.ENSP00000264634	46	35.1786	0.13
BTF3L4	9606.ENSP00000360664	46	39.2498	0.13
LYPD3	9606.ENSP00000244333	45	41.46	0.13
KCTD5	9606.ENSP00000301738	45	39.6044	0.13
ADAT1	9606.ENSP00000310015	45	39.3741	0.13
SLC7A9	9606.ENSP00000023064	44	38.058	0.13
TMEM161A	9606.ENSP00000162044	44	42.4738	0.13
LY86	9606.ENSP00000230568	44	40.9679	0.13
ODC1	9606.ENSP00000234111	44	36.9382	0.13
PRG3	9606.ENSP00000287143	44	42.5818	0.13
PPIL5	9606.ENSP00000298288	44	36.6344	0.13
LTBP3	9606.ENSP00000301873	44	39.2239	0.13
MUM1	9606.ENSP00000345789	44	41.6888	0.13
CACNA1E	9606.ENSP00000356545	44	36.7598	0.13
CRTC2	9606.ENSP00000357622	44	35.1707	0.13
C1orf146	9606.ENSP00000359401	44	42.9292	0.13
XAGE1D	9606.ENSP00000364766	44	43.7114	0.13
KATNAL1	9606.ENSP00000369989	44	38.0435	0.13
HTATIP2	9606.ENSP00000392985	44	37.3347	0.13
EIF5	9606.ENSP00000216554	43	38.9641	0.13
IRGC	9606.ENSP00000244314	43	40.0879	0.13
PARP12	9606.ENSP00000263549	43	40.3232	0.13
FBXO4	9606.ENSP00000281623	43	40.0921	0.13
TFF2	9606.ENSP00000291526	43	38.646	0.13
DONSON	9606.ENSP00000307143	43	38.1434	0.13
OSBPL2	9606.ENSP00000316649	43	37.6558	0.13
HCLS1	9606.ENSP00000320176	43	36.6769	0.13
RIC8A	9606.ENSP00000325941	43	39.629	0.13
FUT8	9606.ENSP00000353910	43	38.0894	0.13
IKBKAP	9606.ENSP00000363779	43	36.8095	0.13
KIAA1683	9606.ENSP00000376213	43	42.5498	0.13
PHF15	9606.ENSP00000378451	43	37.3408	0.13
BZW1	9606.ENSP00000394316	43	39.5013	0.13
LOXL1	9606.ENSP00000261921	42	36.4448	0.13
PAX9	9606.ENSP00000355245	42	35.6436	0.13
NOLC1	9606.ENSP00000359024	41	36.4891	0.13
UBB	9606.ENSP00000304697	40	36.9005	0.13
DIMT1L	9606.ENSP00000199320	39	36.1469	0.13
MFN2	9606.ENSP00000235329	35	35.8858	0.13
UCHL5	9606.ENSP00000356425	35	36.2846	0.13
CENPC1	9606.ENSP00000273853	34	35.6713	0.13
MYO1C	9606.ENSP00000288235	33	36.0658	0.13
E2F3	9606.ENSP00000262904	32	34.9413	0.13
BCL11A	9606.ENSP00000338774	24	34.5158	0.13
UBD	9606.ENSP00000366249	13	36.3297	0.13
ANGPTL4	9606.ENSP00000301455	47	36.0812	0.133333
POLR3B	9606.ENSP00000228347	46	36.4495	0.133333
BRF2	9606.ENSP00000282388	46	37.7204	0.133333
C20orf54	9606.ENSP00000217254	45	40.7306	0.133333
CEACAM8	9606.ENSP00000244336	45	38.1073	0.133333
CGNL1	9606.ENSP00000281282	45	38.8591	0.133333
SPON2	9606.ENSP00000290902	45	40.4592	0.133333
GULP1	9606.ENSP00000352047	45	37.9242	0.133333
RCCD1	9606.ENSP00000377801	45	38.1481	0.133333
C2orf56	9606.ENSP00000002125	44	39.2115	0.133333
HOXA11	9606.ENSP00000006015	44	33.624	0.133333
MICALCL	9606.ENSP00000256186	44	41.636	0.133333
FNBP4	9606.ENSP00000263773	44	39.5909	0.133333
TMEM199	9606.ENSP00000292114	44	41.3522	0.133333
PER1	9606.ENSP00000314420	44	36.8553	0.133333
C1orf105	9606.ENSP00000356700	44	41.5889	0.133333
UROS	9606.ENSP00000357775	44	37.8339	0.133333
FRMPD1	9606.ENSP00000366995	44	42.2769	0.133333
C9orf100	9606.ENSP00000367638	44	41.4555	0.133333
TGM3	9606.ENSP00000370867	44	37.0167	0.133333
RANBP9	9606.ENSP00000011619	43	37.2309	0.133333
RASIP1	9606.ENSP00000222145	43	36.7421	0.133333
MTP18	9606.ENSP00000266263	43	40.4112	0.133333
ADAMTS5	9606.ENSP00000284987	43	37.2771	0.133333
OLR1	9606.ENSP00000309124	43	35.8373	0.133333
C7orf41	9606.ENSP00000324204	43	42.1724	0.133333
TPST2	9606.ENSP00000339813	43	37.5467	0.133333
ATP9A	9606.ENSP00000342481	43	39.3055	0.133333
HOXA9	9606.ENSP00000343619	43	32.8482	0.133333
C10orf26	9606.ENSP00000414721	43	41.0912	0.133333
RBP1	9606.ENSP00000232219	42	36.578	0.133333
TCEB3	9606.ENSP00000395574	42	37.1002	0.133333
UNC45A	9606.ENSP00000407487	42	38.3324	0.133333
CLPP	9606.ENSP00000245816	41	36.3384	0.133333
NARS	9606.ENSP00000256854	41	37.5862	0.133333
TCEB1	9606.ENSP00000284811	41	37.8542	0.133333
NME6	9606.ENSP00000416658	40	36.3117	0.133333
CTPS	9606.ENSP00000361699	39	36.2708	0.133333
CHL1	9606.ENSP00000384703	37	36.6265	0.133333
SUV39H1	9606.ENSP00000365877	31	34.4252	0.133333
BMP2K	9606.ENSP00000334836	51	36.4571	0.136667
CARM1	9606.ENSP00000325690	46	35.2506	0.136667
ZNF673	9606.ENSP00000345797	45	35.8957	0.136667
RASGRP3	9606.ENSP00000384192	45	37.934	0.136667
PSMA2	9606.ENSP00000455744	45	37.964	0.136667
COX7C	9606.ENSP00000247655	44	37.7641	0.136667
RBMS2	9606.ENSP00000262031	44	38.5289	0.136667
USP4	9606.ENSP00000265560	44	36.5414	0.136667
HSF2BP	9606.ENSP00000291560	44	41.4713	0.136667
C19orf46	9606.ENSP00000316130	44	40.9784	0.136667
KIAA1598	9606.ENSP00000347532	44	39.8671	0.136667
PTRF	9606.ENSP00000349541	44	37.3041	0.136667
FAM129A	9606.ENSP00000356481	44	40.706	0.136667
PID1	9606.ENSP00000375907	44	39.572	0.136667
HMGCLL1	9606.ENSP00000381654	44	36.6059	0.136667
BANF2	9606.ENSP00000439128	44	38.5887	0.136667
DAZAP1	9606.ENSP00000233078	43	36.6117	0.136667
EMP1	9606.ENSP00000256951	43	38.4637	0.136667
NRXN2	9606.ENSP00000265459	43	51.3977	0.136667
SLC29A4	9606.ENSP00000297195	43	39.7918	0.136667
PINX1	9606.ENSP00000318966	43	37.2776	0.136667
WIPF1	9606.ENSP00000352802	43	36.461	0.136667
ABCF3	9606.ENSP00000411471	43	37.5247	0.136667
USP10	9606.ENSP00000300896	42	36.9072	0.136667
NPM3	9606.ENSP00000359128	42	39.0015	0.136667
FIP1L1	9606.ENSP00000336752	41	34.1601	0.136667
CABP5	9606.ENSP00000293255	40	36.0991	0.136667
PTCH1	9606.ENSP00000332353	40	35.2144	0.136667
SEC11C	9606.ENSP00000468633	40	37.9511	0.136667
BCKDHB	9606.ENSP00000318351	39	35.0652	0.136667
CTBP2	9606.ENSP00000311825	33	34.7742	0.136667
COMMD9	9606.ENSP00000263401	45	43.1297	0.14
HPX	9606.ENSP00000265983	45	36.2081	0.14
CLCNKA	9606.ENSP00000332771	45	37.3499	0.14
CD99	9606.ENSP00000370588	45	36.8572	0.14
ALG9	9606.ENSP00000435517	45	40.5514	0.14
BAIAP2L1	9606.ENSP00000005260	44	39.6637	0.14
ZPBP	9606.ENSP00000046087	44	39.7665	0.14
TAX1BP3	9606.ENSP00000225525	44	41.3241	0.14
TECTA	9606.ENSP00000264037	44	38.6999	0.14
ABCA9	9606.ENSP00000342216	44	39.5097	0.14
SLC35F3	9606.ENSP00000355577	44	40.5183	0.14
CA9	9606.ENSP00000367608	44	35.703	0.14
SACS	9606.ENSP00000371729	44	39.4457	0.14
C11orf57	9606.ENSP00000376767	44	42.9601	0.14
PHLDB2	9606.ENSP00000377502	44	40.8847	0.14
BAHD1	9606.ENSP00000396976	44	40.5578	0.14
LAMA2	9606.ENSP00000400365	44	36.3192	0.14
KBTBD3	9606.ENSP00000432163	44	42.3365	0.14
PLEKHG6	9606.ENSP00000011684	43	38.6455	0.14
ST7	9606.ENSP00000265437	43	39.0516	0.14
VBP1	9606.ENSP00000286428	43	37.4377	0.14
UCP2	9606.ENSP00000312029	43	35.6912	0.14
C21orf57	9606.ENSP00000329614	43	36.7989	0.14
NCAPG2	9606.ENSP00000348657	43	36.9043	0.14
RPIA	9606.ENSP00000283646	42	36.9064	0.14
PKLR	9606.ENSP00000339933	42	36.592	0.14
POLE4	9606.ENSP00000420176	42	37.3658	0.14
FARS2	9606.ENSP00000274680	41	36.4881	0.14
AHCYL2	9606.ENSP00000315931	41	37.8791	0.14
SPTAN1	9606.ENSP00000361824	41	36.6857	0.14
UBE2D2	9606.ENSP00000381717	40	37.2854	0.14
POLR2E	9606.ENSP00000215587	38	36.6647	0.14
NUP93	9606.ENSP00000310668	38	35.7377	0.14
PLA2G4A	9606.ENSP00000356436	38	37.5912	0.14
XPA	9606.ENSP00000364270	38	36.6122	0.14
MYH4	9606.ENSP00000255381	32	36.0291	0.14
DUT	9606.ENSP00000370376	30	35.484	0.14
IMPACT	9606.ENSP00000284202	45	35.858	0.143333
HSPB7	9606.ENSP00000310111	45	39.5721	0.143333
BRE	9606.ENSP00000343412	45	36.3662	0.143333
EXOC8	9606.ENSP00000353564	45	36.6783	0.143333
RAPGEF6	9606.ENSP00000296859	44	39.0183	0.143333
MS4A4A	9606.ENSP00000338648	44	40.6459	0.143333
LRRC41	9606.ENSP00000343298	44	40.657	0.143333
FAM64A	9606.ENSP00000250056	43	39.135	0.143333
SFXN5	9606.ENSP00000272433	43	40.602	0.143333
AGFG2	9606.ENSP00000300176	43	39.2858	0.143333
OSBPL3	9606.ENSP00000315410	43	37.6923	0.143333
ZNF639	9606.ENSP00000325634	43	35.8686	0.143333
UPP1	9606.ENSP00000330032	43	36.8929	0.143333
GPAA1	9606.ENSP00000347206	43	38.0136	0.143333
CLRN3	9606.ENSP00000357660	43	42.1442	0.143333
PEX11B	9606.ENSP00000358312	43	39.7398	0.143333
CXorf26	9606.ENSP00000362456	43	42.2597	0.143333
TPD52	9606.ENSP00000368391	43	38.7449	0.143333
HMGN1	9606.ENSP00000370125	43	38.8916	0.143333
PDGFD	9606.ENSP00000376865	43	38.3392	0.143333
LYPD6B	9606.ENSP00000387077	43	35.4808	0.143333
KIF12	9606.ENSP00000363232	42	36.5228	0.143333
SEPT7	9606.ENSP00000381992	42	36.4347	0.143333
H2AFY	9606.ENSP00000423563	40	35.7557	0.143333
RFC2	9606.ENSP00000055077	39	36.4432	0.143333
PLCE1	9606.ENSP00000260766	39	36.6206	0.143333
ENO3	9606.ENSP00000324105	39	36.4443	0.143333
MTHFD1	9606.ENSP00000450560	39	35.4111	0.143333
MAX	9606.ENSP00000351490	38	35.774	0.143333
RAN	9606.ENSP00000376176	38	35.9591	0.143333
REC8	9606.ENSP00000308699	37	36.122	0.143333
DERA	9606.ENSP00000416583	37	35.7025	0.143333
ANUBL1	9606.ENSP00000339484	24	36.3149	0.143333
LRP6	9606.ENSP00000261349	48	36.0121	0.146667
MTF1	9606.ENSP00000362127	46	35.0139	0.146667
NDUFA4L2	9606.ENSP00000377411	45	42.5105	0.146667
EFS	9606.ENSP00000216733	44	38.7373	0.146667
TMEM14C	9606.ENSP00000229563	44	41.3156	0.146667
CD93	9606.ENSP00000246006	44	37.6245	0.146667
DYNC2LI1	9606.ENSP00000260605	44	38.5284	0.146667
TBC1D2B	9606.ENSP00000300584	44	36.6398	0.146667
KCNK9	9606.ENSP00000302166	44	37.7227	0.146667
TTC7A	9606.ENSP00000316699	44	40.6152	0.146667
FZD2	9606.ENSP00000323901	44	35.5907	0.146667
KIAA1609	9606.ENSP00000343635	44	41.8276	0.146667
MANEA	9606.ENSP00000351669	44	38.3175	0.146667
MR1	9606.ENSP00000356552	44	46.3327	0.146667
ALKBH6	9606.ENSP00000368152	44	43.4561	0.146667
LILRB2	9606.ENSP00000375629	44	48.43	0.146667
FSTL1	9606.ENSP00000295633	43	37.6943	0.146667
SOX17	9606.ENSP00000297316	43	34.9744	0.146667
LIPA	9606.ENSP00000337354	43	36.7692	0.146667
TMEM81	9606.ENSP00000356135	43	42.8823	0.146667
CNN3	9606.ENSP00000359225	43	37.9099	0.146667
GDF5	9606.ENSP00000363489	43	35.6996	0.146667
SIRT3	9606.ENSP00000372191	43	34.6639	0.146667
CBX6	9606.ENSP00000384490	43	36.8204	0.146667
ATP2B3	9606.ENSP00000263519	42	36.72	0.146667
PLS3	9606.ENSP00000348163	42	37.379	0.146667
NP	9606.ENSP00000354532	42	36.7939	0.146667
CITED2	9606.ENSP00000356623	42	36.9364	0.146667
LCE1C	9606.ENSP00000357757	42	39.6799	0.146667
NEDD9	9606.ENSP00000368759	42	35.6844	0.146667
RAD51AP1	9606.ENSP00000228843	41	38.7385	0.146667
EIF3E	9606.ENSP00000220849	39	38.6914	0.146667
TKTL2	9606.ENSP00000280605	38	37.0829	0.146667
CETN3	9606.ENSP00000283122	37	35.4969	0.146667
DIRAS2	9606.ENSP00000364919	37	35.9437	0.146667
DAXX	9606.ENSP00000266000	36	33.7312	0.146667
UBL4B	9606.ENSP00000334044	34	36.7392	0.146667
UBE2A	9606.ENSP00000360613	34	36.2514	0.146667
MYH6	9606.ENSP00000348634	33	35.2868	0.146667
PAK6	9606.ENSP00000260404	31	35.8842	0.146667
CDC27	9606.ENSP00000434614	31	35.7527	0.146667
ARL4C	9606.ENSP00000375057	30	36.0822	0.146667
SRY	9606.ENSP00000372547	28	34.8509	0.146667
HDAC9	9606.ENSP00000408617	47	35.2141	0.15
PIP5K3	9606.ENSP00000264380	46	36.1508	0.15
C20orf12	9606.ENSP00000262547	45	42.6141	0.15
CD55	9606.ENSP00000316333	45	36.6682	0.15
CNNM3	9606.ENSP00000305449	44	37.519	0.15
RFX4	9606.ENSP00000350552	44	40.6688	0.15
SCYL3	9606.ENSP00000356744	44	41.2929	0.15
KIAA0776	9606.ENSP00000358283	44	40.4412	0.15
C18orf21	9606.ENSP00000465517	44	42.137	0.15
SIRT4	9606.ENSP00000202967	43	34.168	0.15
CCDC113	9606.ENSP00000219299	43	41.9164	0.15
IL1F6	9606.ENSP00000259211	43	41.9436	0.15
TBC1D19	9606.ENSP00000264866	43	41.2466	0.15
PCNP	9606.ENSP00000265260	43	39.5734	0.15
AMIGO2	9606.ENSP00000266581	43	40.4271	0.15
SPAM1	9606.ENSP00000345849	43	38.2429	0.15
UBL4A	9606.ENSP00000358674	43	36.9767	0.15
[truncated: 10,579 more rows]
